# Supplementary material for: 4,4-Difluoro-1,3,5,7-tetra­methyl-8-penta­fluoro­phenyl-4-bora-3a,4a-diaza-s-indacene
Source: Acta Crystallogr Sect E Struct Rep Online. 2010 Mar 6;66(Pt 4):o757. doi: 10.1107/S1600536810003703 (PMC2983759; doi:10.1107/S1600536810003703)
Supplement: Supplementary file 1 [file e-66-0o757-sup1.cif]

##############################################################################
###                                                                        ###
###        Electronic paper (Acta Crystallographica Section E)             ###
###                                                                        ###
##############################################################################
#                                                                            #
# This CIF contains the data in a paper accepted for publication in Acta     #
# Crystallographica Section E. It conforms to the requirements of Notes      #
# for Authors for Section E, and has been peer reviewed under the auspices   #
# of the IUCr Commission on Journals.                                        #
#                                                                            #
# Full details of the Crystallographic Information File format               #
# are given in the paper "The Crystallographic Information File (CIF):       #
# a New Standard Archive File for Crystallography" by S. R. Hall, F. H.      #
# Allen and I. D. Brown [Acta Cryst. (1991), A47, 655-685].                  #
#                                                                            #
# The current version of the core CIF dictionary is obtainable from          #
# ftp://ftp.iucr.org/pub/cif_core.dic. The current version number is 2.4.    #
#                                                                            #
# Software is freely available for graphical display of the structure(s) in  #
# this CIF.  For information consult the CIF home page http://www.iucr.org/  #
# cif/home.html                                                              #
#                                                                            #
# This file may be used for bona fide research purposes within the           #
# scientific community so long as proper attribution is given to the journal # 
# article from which it was obtained.                                        #
#                                                                            #
##############################################################################
                                             
data_I
_audit_creation_method     SHELXL-97
_chemical_name_systematic
;
4,4-Difluoro-1,3,5,7-tetramethyl-8-pentafluorophenyl-4-bora-3a,4a-diaza-
<i>s</i>-indacene
;
_chemical_name_common     ?
_chemical_formula_moiety     'C19 H14 B F7 N2'
_chemical_formula_sum     'C19 H14 B F7 N2'
_chemical_formula_iupac     'C19 H14 B F7 N2'
_chemical_formula_weight     414.13
_chemical_melting_point     ?
_symmetry_cell_setting     monoclinic
_symmetry_space_group_name_H-M     'C 2/m'
_symmetry_space_group_name_Hall     '-C 2y'
loop_
    _symmetry_equiv_pos_as_xyz
    'x, y, z'
    '-x, y, -z'
    'x+1/2, y+1/2, z'
    '-x+1/2, y+1/2, -z'
    '-x, -y, -z'
    'x, -y, z'
    '-x+1/2, -y+1/2, -z'
    'x+1/2, -y+1/2, z'
_cell_length_a     12.4060(5)
_cell_length_b     7.5490(9)
_cell_length_c     19.720(3)
_cell_angle_alpha     90.00(4)
_cell_angle_beta     97.12(2)
_cell_angle_gamma     90.00(15)
_cell_volume     1832.6(4)
_cell_formula_units_Z     4
_cell_measurement_reflns_used     2191
_cell_measurement_theta_min     3.1225
_cell_measurement_theta_max     27.4642
_cell_measurement_temperature     293(2)
_exptl_crystal_description     Prism
_exptl_crystal_colour     red
_exptl_crystal_size_max     0.2
_exptl_crystal_size_mid     0.2
_exptl_crystal_size_min     0.2
_exptl_crystal_density_diffrn     1.501
_exptl_crystal_density_meas     ?
_exptl_crystal_density_method     'not measured'
_exptl_crystal_F_000     840
_exptl_absorpt_coefficient_mu     0.138
_exptl_absorpt_correction_type     multi-scan
_exptl_absorpt_process_details     '(CrystalClear; Rigaku, 2005)'
_exptl_absorpt_correction_T_min     0.973
_exptl_absorpt_correction_T_max     0.979
_exptl_special_details     ?
_diffrn_ambient_temperature     293(2)
_diffrn_radiation_type     MoK\a
_diffrn_radiation_wavelength     0.71073
_diffrn_radiation_source     'fine-focus sealed tube'
_diffrn_radiation_monochromator     graphite
_diffrn_measurement_device_type     'Rigaku SCXmini'
_diffrn_measurement_method     '\w scans'
_diffrn_detector_area_resol_mean     13.6612
_diffrn_reflns_number     8232
_diffrn_reflns_av_R_equivalents     0.0320
_diffrn_reflns_av_sigmaI/netI     0.0248
_diffrn_reflns_theta_min     3.12
_diffrn_reflns_theta_max     26.00
_diffrn_reflns_theta_full     26.00
_diffrn_measured_fraction_theta_max     0.998
_diffrn_measured_fraction_theta_full     0.998
_diffrn_reflns_limit_h_min     -15
_diffrn_reflns_limit_h_max     15
_diffrn_reflns_limit_k_min     -9
_diffrn_reflns_limit_k_max     9
_diffrn_reflns_limit_l_min     -24
_diffrn_reflns_limit_l_max     24
_diffrn_standards_number     0
_diffrn_standards_interval_count     .
_diffrn_standards_interval_time     .
_diffrn_standards_decay_%     ?
_refine_special_details     ?
_reflns_number_total     1936
_reflns_number_gt     1585
_reflns_threshold_expression     I>2\s(I)
_refine_ls_structure_factor_coef     Fsqd
_refine_ls_matrix_type     full
_refine_ls_R_factor_all     0.0672
_refine_ls_R_factor_gt     0.0564
_refine_ls_wR_factor_gt     0.1515
_refine_ls_wR_factor_ref     0.1619
_refine_ls_goodness_of_fit_ref     1.056
_refine_ls_restrained_S_all     1.056
_refine_ls_number_reflns     1936
_refine_ls_number_parameters     170
_refine_ls_number_restraints     0
_refine_ls_number_constraints     0
_refine_ls_hydrogen_treatment     constr
_refine_ls_weighting_scheme     calc
_refine_ls_weighting_details
         'calc w=1/[\s^2^(Fo^2^)+(0.0910P)^2^+0.8854P] where P=(Fo^2^+2Fc^2^)/3'
_atom_sites_solution_hydrogens     geom
_atom_sites_solution_primary     direct
_atom_sites_solution_secondary     difmap
_refine_ls_shift/su_max     0.000
_refine_ls_shift/su_mean     0.000
_refine_diff_density_max     0.242
_refine_diff_density_min     -0.229
_refine_ls_extinction_method     none
_refine_ls_extinction_coef     ?
loop_
    _atom_type_symbol
    _atom_type_description
    _atom_type_scat_dispersion_real
    _atom_type_scat_dispersion_imag
    _atom_type_scat_source
    'C' 'C' 0.0033 0.0016
                         'International Tables Vol C Tables 4.2.6.8 and 6.1.1.4'
    'H' 'H' 0.0000 0.0000
                         'International Tables Vol C Tables 4.2.6.8 and 6.1.1.4'
    'B' 'B' 0.0013 0.0007
                         'International Tables Vol C Tables 4.2.6.8 and 6.1.1.4'
    'F' 'F' 0.0171 0.0103
                         'International Tables Vol C Tables 4.2.6.8 and 6.1.1.4'
    'N' 'N' 0.0061 0.0033
                         'International Tables Vol C Tables 4.2.6.8 and 6.1.1.4'
_computing_data_collection     'CrystalClear (Rigaku, 2005)'
_computing_cell_refinement     'CrystalClear (Rigaku, 2005)'
_computing_data_reduction     'CrystalClear (Rigaku, 2005)'
_computing_structure_solution     'SHELXS97 (Sheldrick, 2008)'
_computing_structure_refinement     'SHELXL97 (Sheldrick, 2008)'
_computing_molecular_graphics     'SHELXTL (Sheldrick, 2008)'
_computing_publication_material     'SHELXL97 (Sheldrick, 2008)'
loop_
    _atom_site_type_symbol
    _atom_site_label
    _atom_site_fract_x
    _atom_site_fract_y
    _atom_site_fract_z
    _atom_site_U_iso_or_equiv
    _atom_site_adp_type
    _atom_site_calc_flag
    _atom_site_refinement_flags
    _atom_site_occupancy
    _atom_site_disorder_assembly
    _atom_site_disorder_group
    F F1 0.12945(15) 0.3502(3) 0.07469(8) 0.1040(7) Uani d . 1 . .
    F F3 0.28302(13) 0.18847(16) 0.34101(7) 0.0721(5) Uani d . 1 . .
    F F4 0.35839(14) 0.1888(2) 0.47541(8) 0.0928(6) Uani d . 1 . .
    F F5 0.39356(18) 0.5000 0.54333(9) 0.0988(9) Uani d S 1 . .
    N N1 0.08602(19) 0.5000 0.17499(11) 0.0486(6) Uani d S 1 . .
    N N2 0.2747(2) 0.5000 0.14360(11) 0.0523(6) Uani d S 1 . .
    C C1 -0.0234(2) 0.5000 0.17144(15) 0.0564(7) Uani d S 1 . .
    C C2 -0.0523(2) 0.5000 0.23784(16) 0.0597(8) Uani d S 1 . .
    H H2A -0.1229 0.5000 0.2490 0.104(14) Uiso d SR 1 . .
    C C3 0.0406(2) 0.5000 0.28399(14) 0.0489(7) Uani d S 1 . .
    C C4 0.1291(2) 0.5000 0.24405(12) 0.0446(6) Uani d S 1 . .
    C C5 0.2418(2) 0.5000 0.26194(12) 0.0422(6) Uani d S 1 . .
    C C6 0.3151(2) 0.5000 0.21363(13) 0.0475(6) Uani d S 1 . .
    C C7 0.4316(2) 0.5000 0.21939(16) 0.0563(7) Uani d S 1 . .
    C C8 0.4565(3) 0.5000 0.15330(17) 0.0682(9) Uani d S 1 . .
    H H8A 0.5263 0.5000 0.1408 0.080(11) Uiso d SR 1 . .
    C C9 0.3606(3) 0.5000 0.10769(15) 0.0627(8) Uani d S 1 . .
    C C10 -0.0981(3) 0.5000 0.10532(18) 0.0783(11) Uani d S 1 . .
    H H10A -0.0559 0.5000 0.0677 0.16(2) Uiso d SR 1 . .
    H H10B -0.1430 0.6038 0.1031 0.23(3) Uiso d R 1 . .
    C C11 0.0428(3) 0.5000 0.36050(15) 0.0629(9) Uani d S 1 . .
    H H11A -0.0302 0.5000 0.3719 0.079(11) Uiso d SR 1 . .
    H H11B 0.0801 0.6038 0.3792 0.093(9) Uiso d R 1 . .
    C C12 0.3492(4) 0.5000 0.03121(18) 0.0875(13) Uani d S 1 . .
    H H12A 0.2735 0.5000 0.0135 0.25(4) Uiso d SR 1 . .
    H H12B 0.3833 0.3962 0.0156 0.172(19) Uiso d R 1 . .
    C C13 0.5127(3) 0.5000 0.28225(19) 0.0693(9) Uani d S 1 . .
    H H13A 0.5847 0.5000 0.2693 0.126(17) Uiso d SR 1 . .
    H H13B 0.5027 0.3962 0.3089 0.129(13) Uiso d R 1 . .
    C C14 0.2846(2) 0.5000 0.33641(13) 0.0425(6) Uani d S 1 . .
    C C15 0.30342(16) 0.3443(3) 0.37278(10) 0.0490(5) Uani d . 1 . .
    C C16 0.34105(17) 0.3429(3) 0.44160(11) 0.0602(6) Uani d . 1 . .
    C C17 0.3592(2) 0.5000 0.47584(15) 0.0638(9) Uani d S 1 . .
    B B1 0.1532(3) 0.5000 0.11399(17) 0.0612(9) Uani d S 1 . .
loop_
    _atom_site_aniso_label
    _atom_site_aniso_U_11
    _atom_site_aniso_U_22
    _atom_site_aniso_U_33
    _atom_site_aniso_U_12
    _atom_site_aniso_U_13
    _atom_site_aniso_U_23
    F1 0.0923(11) 0.1505(17) 0.0710(10) -0.0214(11) 0.0177(8) -0.0597(10)
    F3 0.0976(11) 0.0457(7) 0.0730(9) 0.0076(7) 0.0110(7) 0.0018(6)
    F4 0.1028(12) 0.1033(12) 0.0732(10) 0.0309(10) 0.0147(8) 0.0448(9)
    F5 0.0785(14) 0.177(3) 0.0379(10) 0.000 -0.0059(9) 0.000
    N1 0.0560(13) 0.0546(13) 0.0346(11) 0.000 0.0027(9) 0.000
    N2 0.0601(14) 0.0615(14) 0.0377(12) 0.000 0.0155(10) 0.000
    C1 0.0547(17) 0.0633(18) 0.0491(16) 0.000 -0.0017(12) 0.000
    C2 0.0491(16) 0.079(2) 0.0516(16) 0.000 0.0085(13) 0.000
    C3 0.0495(15) 0.0576(16) 0.0405(14) 0.000 0.0086(11) 0.000
    C4 0.0520(15) 0.0477(14) 0.0337(12) 0.000 0.0041(10) 0.000
    C5 0.0507(14) 0.0386(13) 0.0380(13) 0.000 0.0081(11) 0.000
    C6 0.0535(15) 0.0490(15) 0.0408(14) 0.000 0.0089(11) 0.000
    C7 0.0541(16) 0.0601(17) 0.0570(17) 0.000 0.0157(13) 0.000
    C8 0.0590(19) 0.087(2) 0.064(2) 0.000 0.0271(16) 0.000
    C9 0.075(2) 0.071(2) 0.0468(16) 0.000 0.0246(15) 0.000
    C10 0.069(2) 0.108(3) 0.0514(19) 0.000 -0.0157(16) 0.000
    C11 0.0517(16) 0.095(3) 0.0437(15) 0.000 0.0130(13) 0.000
    C12 0.099(3) 0.121(4) 0.0486(19) 0.000 0.033(2) 0.000
    C13 0.0507(17) 0.088(3) 0.069(2) 0.000 0.0068(15) 0.000
    C14 0.0428(13) 0.0479(14) 0.0375(13) 0.000 0.0077(10) 0.000
    C15 0.0507(10) 0.0498(11) 0.0474(10) 0.0060(9) 0.0099(8) 0.0030(8)
    C16 0.0533(11) 0.0795(16) 0.0488(11) 0.0128(11) 0.0104(9) 0.0208(11)
    C17 0.0490(16) 0.104(3) 0.0380(14) 0.000 0.0051(12) 0.000
    B1 0.068(2) 0.082(2) 0.0346(15) 0.000 0.0083(14) 0.000
_geom_special_details     ?
loop_
    _geom_bond_atom_site_label_1
    _geom_bond_atom_site_label_2
    _geom_bond_site_symmetry_2
    _geom_bond_distance
    _geom_bond_publ_flag
    B1 F1 . 1.382(3) yes
    B1 N1 . 1.546(4) yes
    B1 N2 . 1.548(5) yes
    F3 C15 . 1.342(3) ?
    F4 C16 . 1.345(3) ?
    F5 C17 . 1.346(3) ?
    N1 C1 . 1.350(4) ?
    N1 C4 . 1.400(3) ?
    N2 C9 . 1.350(4) ?
    N2 C6 . 1.409(4) ?
    C1 C2 . 1.400(4) ?
    C1 C10 . 1.503(4) ?
    C2 C3 . 1.377(4) ?
    C2 H2A . 0.9298 ?
    C3 C4 . 1.428(4) ?
    C3 C11 . 1.506(4) ?
    C4 C5 . 1.398(4) ?
    C5 C6 . 1.397(4) ?
    C5 C14 . 1.498(3) ?
    C6 C7 . 1.435(4) ?
    C7 C8 . 1.376(4) ?
    C7 C13 . 1.497(5) ?
    C8 C9 . 1.400(5) ?
    C8 H8A . 0.9301 ?
    C9 C12 . 1.497(4) ?
    C10 H10A . 0.9598 ?
    C10 H10B . 0.9600 ?
    C11 H11A . 0.9601 ?
    C11 H11B . 0.9600 ?
    C12 H12A . 0.9600 ?
    C12 H12B . 0.9601 ?
    C13 H13A . 0.9600 ?
    C13 H13B . 0.9600 ?
    C14 C15 . 1.382(2) ?
    C14 C15 6_565 1.382(2) ?
    C15 C16 . 1.379(3) ?
    C16 C17 . 1.370(3) ?
    C17 C16 6_565 1.370(3) ?
    B1 F1 6_565 1.382(3) ?
loop_
    _geom_angle_atom_site_label_1
    _geom_angle_atom_site_label_2
    _geom_angle_atom_site_label_3
    _geom_angle_site_symmetry_1
    _geom_angle_site_symmetry_3
    _geom_angle
    _geom_angle_publ_flag
    C1 N1 C4 . . 108.1(2) ?
    C1 N1 B1 . . 126.5(2) ?
    C4 N1 B1 . . 125.4(2) ?
    C9 N2 C6 . . 107.8(3) ?
    C9 N2 B1 . . 126.6(3) ?
    C6 N2 B1 . . 125.5(2) ?
    N1 C1 C2 . . 108.9(3) ?
    N1 C1 C10 . . 123.6(3) ?
    C2 C1 C10 . . 127.6(3) ?
    C3 C2 C1 . . 109.2(3) ?
    C3 C2 H2A . . 125.5 ?
    C1 C2 H2A . . 125.4 ?
    C2 C3 C4 . . 105.8(2) ?
    C2 C3 C11 . . 124.9(3) ?
    C4 C3 C11 . . 129.2(3) ?
    N1 C4 C5 . . 119.6(2) ?
    N1 C4 C3 . . 108.0(2) ?
    C5 C4 C3 . . 132.3(2) ?
    C6 C5 C4 . . 122.9(2) ?
    C6 C5 C14 . . 119.1(2) ?
    C4 C5 C14 . . 118.0(2) ?
    C5 C6 N2 . . 119.1(2) ?
    C5 C6 C7 . . 132.9(3) ?
    N2 C6 C7 . . 108.0(2) ?
    C8 C7 C6 . . 105.5(3) ?
    C8 C7 C13 . . 125.3(3) ?
    C6 C7 C13 . . 129.2(3) ?
    C7 C8 C9 . . 109.6(3) ?
    C7 C8 H8A . . 125.2 ?
    C9 C8 H8A . . 125.1 ?
    N2 C9 C8 . . 109.0(3) ?
    N2 C9 C12 . . 123.1(3) ?
    C8 C9 C12 . . 127.9(3) ?
    C1 C10 H10A . . 109.6 ?
    C1 C10 H10B . . 109.4 ?
    H10A C10 H10B . . 109.5 ?
    C3 C11 H11A . . 109.5 ?
    C3 C11 H11B . . 109.5 ?
    H11A C11 H11B . . 109.5 ?
    C9 C12 H12A . . 109.5 ?
    C9 C12 H12B . . 109.5 ?
    H12A C12 H12B . . 109.5 ?
    C7 C13 H13A . . 109.4 ?
    C7 C13 H13B . . 109.5 ?
    H13A C13 H13B . . 109.5 ?
    C15 C14 C15 . 6_565 116.6(2) ?
    C15 C14 C5 . . 121.69(13) ?
    C15 C14 C5 6_565 . 121.69(13) ?
    F3 C15 C14 . . 119.56(18) ?
    F3 C15 C16 . . 118.27(19) ?
    C14 C15 C16 . . 122.2(2) ?
    F4 C16 C17 . . 119.9(2) ?
    F4 C16 C15 . . 120.6(2) ?
    C17 C16 C15 . . 119.5(2) ?
    F5 C17 C16 . . 119.99(14) ?
    F5 C17 C16 . 6_565 119.99(14) ?
    C16 C17 C16 . 6_565 120.0(3) ?
    F1 B1 F1 . 6_565 109.8(3) yes
    N1 B1 N2 . . 107.5(2) yes
    F1 B1 N1 . . 109.8(2) yes
    F1 B1 N1 6_565 . 109.8(2) yes
    F1 B1 N2 . . 110.0(2) yes
    F1 B1 N2 6_565 . 110.0(2) yes
data_global
_journal_date_recd_electronic     2010-01-04
_journal_date_accepted     2010-01-29
_journal_name_full     'Acta Crystallographica, Section E'
_journal_year     2010
_journal_volume     66
_journal_issue      4
_journal_page_first     o757
_journal_page_last     o757
_journal_paper_category     QO
_journal_coeditor_code     BH2269
_publ_contact_author_name     'XiaoFeng Zhou'
_publ_contact_author_address
;
College of Transportation
Southeast University
Nanjing 210096
People's Republic of China
;
_publ_contact_author_email     xfzhouphy@263.net
_publ_contact_author_fax
                 86000000000000E294
_publ_contact_author_phone
                   86000000000000E294
_publ_section_title
;\
4,4-Difluoro-1,3,5,7-tetramethyl-8-pentafluorophenyl-4-bora-3a,4a-diaza-\
<i>s</i>-indacene
;
loop_
    _publ_author_name
    _publ_author_footnote
    _publ_author_address
    "Zhou, XiaoFeng"
;
Other affiliations: Department of Physics, Southeast University,
Nanjing 210096, People's Republic of China,
and Department of Fundamental Sciences, Yancheng Institute of Technology,
Yancheng 224003, People's Republic of China.
;
;
College of Transportation
Southeast University
Nanjing 210096
People's Republic of China
;
