# Supplementary material for: 4,4-Difluoro-1,3,5,7-tetra­methyl-8-penta­fluoro­phenyl-4-bora-3a,4a-diaza-s-indacene
Source: Acta Crystallogr Sect E Struct Rep Online. 2010 Mar 6;66(Pt 4):o757. doi: 10.1107/S1600536810003703 (PMC2983759; doi:10.1107/S1600536810003703)
Supplement: Supplementary file 2 [file e-66-0o757-Isup2.hkl]

# 
# h,k,l, Fc-squared, Fo-squared, sigma(Fo-squared) and status flag 
# 
data_I
_shelx_title ' xhj in P-1                      C2/m' 
_shelx_refln_list_code          4 
_shelx_F_calc_maximum      225.89 
_exptl_crystal_F_000       839.87 
_reflns_d_resolution_high  0.8107 
 
loop_ 
 _symmetry_equiv_pos_as_xyz 
 'x, y, z' 
 '-x, y, -z' 
 'x+1/2, y+1/2, z' 
 '-x+1/2, y+1/2, -z' 
 '-x, -y, -z' 
 'x, -y, z' 
 '-x+1/2, -y+1/2, -z' 
 'x+1/2, -y+1/2, z' 
 
_cell_length_a    12.4060 
_cell_length_b     7.5490 
_cell_length_c    19.7200 
_cell_angle_alpha  90.000 
_cell_angle_beta   97.120 
_cell_angle_gamma  90.000 
 
_shelx_F_squared_multiplier     1.000 
 
loop_ 
 _refln_index_h 
 _refln_index_k 
 _refln_index_l 
 _refln_F_squared_calc 
 _refln_F_squared_meas 
 _refln_F_squared_sigma 
 _refln_observed_status 
   2   0   0     3284.73     2994.56     14.42 o 
   4   0   0     8373.43     7877.37     92.05 o 
   6   0   0      495.25      492.02     14.42 o 
   8   0   0      495.20      444.48     12.74 o 
  10   0   0      243.03      267.69     10.45 o 
  12   0   0      227.38      219.65     12.03 o 
  14   0   0       20.71       23.61      4.85 o 
   1   1   0      962.80      808.57      6.86 o 
   3   1   0     2356.79     2185.35     12.71 o 
   5   1   0     2253.78     2509.64     15.98 o 
   7   1   0       17.26       30.75      2.00 o 
   9   1   0        9.61       13.80      2.68 o 
  11   1   0       86.91       90.82      4.87 o 
  13   1   0       22.59       18.85      3.52 o 
  15   1   0       22.48       16.69     10.08 o 
   0   2   0    51026.11    46693.14   2083.52 o 
   2   2   0     9872.92     9271.19    102.63 o 
   4   2   0      104.94       85.13      2.85 o 
   6   2   0      743.21      784.76     17.22 o 
   8   2   0        0.58        7.21      2.77 o 
  10   2   0       88.94       68.41      5.95 o 
  12   2   0       10.72       11.04      2.53 o 
  14   2   0        4.46        9.18      3.85 o 
   1   3   0      636.54      686.93      6.97 o 
   3   3   0     5429.04     5144.37     46.77 o 
   5   3   0       39.61       34.03      5.02 o 
   7   3   0       71.52       66.76      3.82 o 
   9   3   0      493.15      583.74     15.76 o 
  11   3   0      114.02      119.14      6.41 o 
  13   3   0       39.76       46.41      4.77 o 
   0   4   0    12294.80    13400.63    151.53 o 
   2   4   0      748.00      730.65      9.58 o 
   4   4   0      176.41      167.01      4.69 o 
   6   4   0      314.82      293.34      8.18 o 
   8   4   0       12.94       13.94      3.93 o 
  10   4   0       55.03       60.51      4.82 o 
  12   4   0       23.42       27.01      6.93 o 
   1   5   0      332.29      348.63      6.74 o 
   3   5   0        3.18        9.83      2.06 o 
   5   5   0       17.33       24.49      2.42 o 
   7   5   0        0.32        1.13      2.28 o 
   9   5   0        1.05        4.16      2.44 o 
  11   5   0       39.45       35.48     10.10 o 
   0   6   0     9346.92    10593.75    464.90 o 
   2   6   0      303.67      299.86      9.41 o 
   4   6   0        3.15       14.07      3.78 o 
   6   6   0       13.24        8.99      3.27 o 
   8   6   0        2.61        1.94      2.42 o 
  10   6   0       23.85       20.25      7.65 o 
   1   7   0        0.45       12.82      4.15 o 
   3   7   0      282.83      283.83     14.06 o 
   5   7   0      190.05      210.02     14.53 o 
   7   7   0       21.93       17.51      3.85 o 
   9   7   0        3.12        5.53      2.92 o 
   0   8   0      303.34      282.06     21.19 o 
   2   8   0       54.97       50.89      5.06 o 
   4   8   0        0.66        4.92      2.43 o 
   6   8   0        2.60        5.26      2.39 o 
   1   9   0        9.61        6.51      3.10 o 
   3   9   0        1.41        4.50      3.04 o 
 -14   0   1        1.60        3.74      2.71 o 
 -12   0   1       38.49       35.26      4.28 o 
 -10   0   1        3.54        3.72      3.02 o 
  -8   0   1      812.44      703.64     13.18 o 
  -6   0   1     9764.80    10139.09    114.30 o 
  -4   0   1     5362.04     5115.65     35.66 o 
  -2   0   1       95.55      113.59      3.45 o 
   2   0   1    14194.01    11732.63     93.74 o 
   4   0   1     8582.38     8315.79     68.56 o 
   6   0   1     2501.50     2673.53     32.87 o 
   8   0   1       84.63      103.29      6.62 o 
  10   0   1       18.59       11.51      4.28 o 
  12   0   1        0.66        6.73      2.87 o 
  14   0   1       21.96       15.28      4.93 o 
 -15   1   1        0.95        1.48      2.68 o 
 -13   1   1       42.92       53.54      5.16 o 
 -11   1   1        5.97        9.57      2.22 o 
  -9   1   1      235.91      238.78      5.94 o 
  -7   1   1      204.42      187.92      4.56 o 
  -5   1   1     1441.24     1454.06      9.38 o 
  -3   1   1      994.94     1029.80      7.37 o 
  -1   1   1    31716.92    25998.50    890.69 o 
   1   1   1     7142.19     6402.37     32.12 o 
   3   1   1     2086.45     1987.05     12.70 o 
   5   1   1     1234.71     1212.84      8.82 o 
   7   1   1      112.30      139.33      3.52 o 
   9   1   1      145.38      148.36      4.57 o 
  11   1   1      222.54      203.62      7.67 o 
  13   1   1       54.07       49.07      4.17 o 
  15   1   1        7.99        6.97      5.06 o 
 -14   2   1       12.51       12.36      4.24 o 
 -12   2   1       39.49       41.25      4.65 o 
 -10   2   1        4.89        6.66      3.50 o 
  -8   2   1       71.28       85.52      3.13 o 
  -6   2   1       59.35       35.54      2.14 o 
  -4   2   1      412.98      424.79      4.81 o 
  -2   2   1     1284.16     1239.07     18.16 o 
   0   2   1    11065.04    10415.30     61.87 o 
   2   2   1     2063.59     1822.35     10.31 o 
   4   2   1        8.59       33.38      2.24 o 
   6   2   1      309.22      387.29      9.24 o 
   8   2   1        0.08        3.77      2.63 o 
  10   2   1       73.26       75.64      5.61 o 
  12   2   1        0.35        1.47      2.39 o 
  14   2   1        1.21        3.11      2.81 o 
 -13   3   1        5.11        8.78      5.86 o 
 -11   3   1       14.93       17.05      4.60 o 
  -9   3   1      276.33      302.56     10.28 o 
  -7   3   1      160.28      174.82      9.04 o 
  -5   3   1      199.12      240.84     10.78 o 
  -3   3   1      732.44      640.49     15.04 o 
  -1   3   1     6389.81     6279.07     35.08 o 
   1   3   1     5160.20     5543.19     44.73 o 
   3   3   1      851.43      839.92     12.14 o 
   5   3   1     2030.15     1964.37     64.56 o 
   7   3   1       25.34       32.58      4.18 o 
   9   3   1      123.59      117.35      5.41 o 
  11   3   1       55.92       56.10      5.24 o 
  13   3   1       81.57       85.34      9.98 o 
 -12   4   1       73.99       65.75      6.27 o 
 -10   4   1        6.25        9.41      3.20 o 
  -8   4   1       51.41       44.24      4.72 o 
  -6   4   1        0.49        4.25      2.28 o 
  -4   4   1       54.05       35.34      2.34 o 
  -2   4   1      266.44      272.77      6.59 o 
   0   4   1      386.28      408.54     24.43 o 
   2   4   1       57.21       61.52      3.14 o 
   4   4   1       32.42       28.26      2.49 o 
   6   4   1      394.81      451.00     18.77 o 
   8   4   1      249.53      243.97     10.13 o 
  10   4   1        7.07       14.35      2.96 o 
  12   4   1       12.12       20.53      4.22 o 
 -11   5   1        3.50        7.16      4.25 o 
  -9   5   1        2.70        3.60      3.32 o 
  -7   5   1        0.02        2.14      2.25 o 
  -5   5   1       51.90       55.47      4.57 o 
  -3   5   1      400.86      426.41     10.06 o 
  -1   5   1      116.06      133.66      4.83 o 
   1   5   1      587.48      659.47     11.15 o 
   3   5   1        2.60        2.21      1.28 o 
   5   5   1       43.28       47.45      3.76 o 
   7   5   1        0.13        2.36      1.67 o 
   9   5   1        2.13        1.59      2.08 o 
  11   5   1      123.52      101.22     12.80 o 
 -10   6   1        0.69        4.26      3.37 o 
  -8   6   1       84.47       92.65      9.22 o 
  -6   6   1      556.26      635.52     19.47 o 
  -4   6   1      150.88      163.37      8.08 o 
  -2   6   1       11.04       33.75      4.08 o 
   0   6   1       99.80      132.76      9.70 o 
   2   6   1      546.39      579.87     14.17 o 
   4   6   1      392.63      428.96      8.53 o 
   6   6   1      132.81      140.08      7.83 o 
   8   6   1        5.26        5.88      2.93 o 
  10   6   1        1.77        3.76      3.05 o 
  -9   7   1        0.46        5.87      3.52 o 
  -7   7   1        0.94        4.68      3.20 o 
  -5   7   1       12.44       10.94      3.16 o 
  -3   7   1      192.57      203.38      9.62 o 
  -1   7   1     1109.59     1221.08     30.39 o 
   1   7   1      369.09      385.35     12.11 o 
   3   7   1       31.95       24.94      3.14 o 
   5   7   1        2.59        2.83      2.31 o 
   7   7   1        0.91        0.00      3.23 o 
   9   7   1       16.38       12.22      3.50 o 
  -6   8   1        1.84        3.46      2.85 o 
  -4   8   1        3.43        7.39      3.03 o 
  -2   8   1        2.87        6.83      2.43 o 
   0   8   1      108.47       99.73      6.46 o 
   2   8   1       33.89       29.43      3.11 o 
   4   8   1        0.01        4.43      2.32 o 
   6   8   1        1.22        2.17      3.27 o 
  -3   9   1        0.73        8.84      3.10 o 
  -1   9   1       56.84       45.23      7.29 o 
   1   9   1       78.17       66.50      8.04 o 
   3   9   1        6.49        4.80      3.74 o 
 -14   0   2        7.39        5.55      3.94 o 
 -12   0   2        4.58        3.62      2.42 o 
 -10   0   2       99.52       88.38      6.84 o 
  -8   0   2      378.54      386.93      9.54 o 
  -6   0   2     1165.93     1078.51     15.21 o 
  -2   0   2      102.54      124.51      1.73 o 
   2   0   2    13380.11    11984.10     76.91 o 
   4   0   2     2412.77     2143.75     23.27 o 
   6   0   2     3156.19     3542.73     42.83 o 
   8   0   2     2244.61     2301.11     32.60 o 
  10   0   2       50.82       79.41      7.30 o 
  12   0   2       85.30       90.19      8.83 o 
  14   0   2       19.54       18.63      9.16 o 
 -15   1   2       17.82       19.88      7.10 o 
 -13   1   2        0.08        1.70      2.02 o 
 -11   1   2       38.34       40.82      2.78 o 
  -9   1   2       78.49       82.33      3.94 o 
  -7   1   2      957.15      997.32     11.58 o 
  -5   1   2        3.99        2.74      1.45 o 
  -3   1   2     1433.76     1339.57      7.59 o 
  -1   1   2      201.66      150.14      1.47 o 
   1   1   2    10648.62     9464.07     69.44 o 
   3   1   2        1.77        0.83      1.18 o 
   5   1   2     2440.29     2551.77     14.85 o 
   7   1   2      451.66      428.83      7.82 o 
   9   1   2       13.68       17.09      2.88 o 
  11   1   2      265.66      252.78      8.22 o 
  13   1   2        5.84        4.87      2.86 o 
 -14   2   2       12.65       13.86      4.21 o 
 -12   2   2        0.23        6.22      2.46 o 
 -10   2   2        9.41        7.86      2.88 o 
  -8   2   2        2.78        4.15      1.40 o 
  -6   2   2     1189.80     1226.54     11.99 o 
  -4   2   2       77.71       83.63      4.36 o 
  -2   2   2    18376.99    16533.41    391.76 o 
   0   2   2    16178.84    15330.21     99.23 o 
   2   2   2     3343.27     3355.00     21.18 o 
   4   2   2      591.33      682.56      7.95 o 
   6   2   2      511.00      575.92      7.59 o 
   8   2   2       55.11       65.02      4.89 o 
  10   2   2      600.24      588.40     17.82 o 
  12   2   2       11.66       10.16      3.22 o 
  14   2   2        0.03        3.41      2.54 o 
 -13   3   2       50.49       57.26      6.81 o 
 -11   3   2       47.32       44.18      3.86 o 
  -9   3   2      199.45      196.40      6.00 o 
  -7   3   2      341.97      330.35      6.73 o 
  -5   3   2      784.35      839.08     16.43 o 
  -3   3   2     1268.88     1192.26     14.55 o 
  -1   3   2     3274.36     3386.13     18.92 o 
   1   3   2     2694.26     2809.84     19.28 o 
   3   3   2      340.66      283.39      7.05 o 
   5   3   2     3454.17     3854.54     55.07 o 
   7   3   2     1526.61     1726.55     20.47 o 
   9   3   2      138.58      138.11      5.87 o 
  11   3   2      425.30      442.80     20.57 o 
  13   3   2        0.53        0.55      4.29 o 
 -12   4   2        4.01        3.03      3.01 o 
 -10   4   2        0.08        2.31      2.54 o 
  -8   4   2       19.18       12.56      2.25 o 
  -6   4   2       72.66       75.49      4.49 o 
  -4   4   2      219.63      259.69      6.70 o 
  -2   4   2     2386.97     2504.50     23.17 o 
   0   4   2     4639.50     5266.38     58.01 o 
   2   4   2     1000.31     1106.26     12.80 o 
   4   4   2      232.08      271.86     10.66 o 
   6   4   2      101.19      117.00      6.64 o 
   8   4   2      213.62      224.35      6.00 o 
  10   4   2      139.88      143.00      7.92 o 
  12   4   2       10.66       15.50      4.19 o 
 -11   5   2        5.86        9.92      3.67 o 
  -9   5   2        5.78        8.73      3.38 o 
  -7   5   2        5.94        5.96      1.88 o 
  -5   5   2        0.36        4.56      1.80 o 
  -3   5   2       58.82       59.96      3.41 o 
  -1   5   2      540.30      589.05      9.04 o 
   1   5   2     1635.28     1868.42     19.64 o 
   3   5   2       19.33       15.86      1.63 o 
   5   5   2       43.00       57.01      4.77 o 
   7   5   2       65.56       62.75      4.99 o 
   9   5   2        0.51        5.25      2.08 o 
  11   5   2       68.01       73.86     11.32 o 
 -10   6   2       12.91       11.89      3.75 o 
  -8   6   2       19.86       16.88      4.39 o 
  -6   6   2      169.77      155.89     15.41 o 
  -4   6   2     1679.15     1946.61     74.16 o 
  -2   6   2       51.81       71.74      5.52 o 
   0   6   2      484.61      535.47     16.31 o 
   2   6   2      210.23      198.69      6.25 o 
   4   6   2        2.04        3.06      2.19 o 
   6   6   2      129.49      140.05      8.78 o 
   8   6   2       90.17       99.31      7.56 o 
  10   6   2        0.14        4.56      3.11 o 
  -9   7   2        8.01        9.81      4.74 o 
  -7   7   2      128.32      106.97      8.62 o 
  -5   7   2       13.86       22.53      3.58 o 
  -3   7   2       75.57       74.15      5.18 o 
  -1   7   2      135.00      136.83      6.67 o 
   1   7   2        4.22        6.20      2.32 o 
   3   7   2       42.95       46.97      4.26 o 
   5   7   2       97.30       89.11      6.77 o 
   7   7   2        0.48        3.71      2.05 o 
   9   7   2        1.23        3.91      3.72 o 
  -6   8   2       29.75       30.82      5.79 o 
  -4   8   2        0.95       11.76      3.21 o 
  -2   8   2       64.77       77.71      5.68 o 
   0   8   2      169.32      179.22     11.43 o 
   2   8   2        4.30        6.68      4.87 o 
   4   8   2       13.79       17.75      3.00 o 
   6   8   2       53.61       37.55      6.93 o 
  -3   9   2        0.01        1.09      2.80 o 
  -1   9   2        0.80        0.00      3.58 o 
   1   9   2       21.16       13.92      3.33 o 
   3   9   2        5.06        4.90      2.69 o 
 -14   0   3       38.96       35.83      4.24 o 
 -12   0   3       69.67       68.48      5.74 o 
 -10   0   3      102.66      129.51      7.73 o 
  -8   0   3      729.21      668.42     13.36 o 
  -6   0   3      587.43      519.38     11.99 o 
  -4   0   3    33489.79    27813.03    849.71 o 
  -2   0   3    12262.43    11062.25    144.43 o 
   0   0   3     3169.60     3053.97     20.36 o 
   2   0   3      974.84      910.24      8.46 o 
   4   0   3     2816.31     3072.16     23.91 o 
   6   0   3       34.83       31.60      3.19 o 
   8   0   3       65.03       70.29      6.66 o 
  10   0   3      428.63      414.83      9.68 o 
  12   0   3      132.77      125.77      9.53 o 
  14   0   3       29.41       37.16      6.24 o 
 -15   1   3        2.76        6.28      3.12 o 
 -13   1   3       94.72      118.59      7.17 o 
 -11   1   3      249.47      245.18      8.00 o 
  -9   1   3      109.42      120.83      5.46 o 
  -7   1   3      109.69      109.55      3.23 o 
  -5   1   3     1310.94     1461.88     11.16 o 
  -3   1   3       12.29        7.12      1.33 o 
  -1   1   3     1241.26     1112.84      6.44 o 
   1   1   3       54.10       68.10      3.22 o 
   3   1   3       15.51       15.35      1.12 o 
   5   1   3      620.32      664.74      7.50 o 
   7   1   3     1181.61     1195.87     14.01 o 
   9   1   3      328.17      383.34      9.53 o 
  11   1   3      126.52      136.58      5.76 o 
  13   1   3        4.90       11.89      4.52 o 
 -14   2   3       13.95       21.19      4.17 o 
 -12   2   3        2.56        5.74      2.33 o 
 -10   2   3      790.87      831.47     10.73 o 
  -8   2   3       71.69       77.32      2.93 o 
  -6   2   3     2023.64     2097.50     19.49 o 
  -4   2   3      272.83      217.85      2.87 o 
  -2   2   3      372.63      344.08      5.84 o 
   0   2   3     6086.26     5922.22     35.43 o 
   2   2   3      353.95      335.28      3.52 o 
   4   2   3       52.50       45.03      3.84 o 
   6   2   3       53.49       48.15      4.00 o 
   8   2   3       84.63       82.09      3.29 o 
  10   2   3       39.61       17.76      3.13 o 
  12   2   3        8.28        5.41      2.59 o 
  14   2   3        4.04        3.79      2.31 o 
 -13   3   3      134.01      125.95      8.80 o 
 -11   3   3       64.32       72.10      8.80 o 
  -9   3   3       30.43       31.95      3.41 o 
  -7   3   3      526.72      510.16     12.87 o 
  -5   3   3        6.89        9.81      1.30 o 
  -3   3   3      564.50      546.19     22.18 o 
  -1   3   3      751.76      953.11     10.18 o 
   1   3   3     3906.40     4082.35     24.12 o 
   3   3   3       70.88       66.35      3.81 o 
   5   3   3      501.46      433.49     14.37 o 
   7   3   3        0.15        2.12      3.35 o 
   9   3   3      417.42      464.82     14.61 o 
  11   3   3       12.78       10.85      3.16 o 
  13   3   3       16.26       20.19      3.64 o 
 -12   4   3        1.97        3.28      7.16 o 
 -10   4   3      462.92      514.16     28.33 o 
  -8   4   3       10.91       16.58      4.47 o 
  -6   4   3      743.68      778.32     20.34 o 
  -4   4   3       69.38       73.67      3.05 o 
  -2   4   3      180.00      141.29      5.32 o 
   0   4   3     2192.55     2326.94     41.94 o 
   2   4   3        3.89       10.25      3.98 o 
   4   4   3      655.12      666.03     11.21 o 
   6   4   3       58.07       63.01      4.87 o 
   8   4   3       26.24       20.75      3.02 o 
  10   4   3      114.19      110.07      6.92 o 
  12   4   3        0.81        5.42      3.12 o 
 -11   5   3       34.52       45.44      4.92 o 
  -9   5   3        1.02        4.22      3.36 o 
  -7   5   3       24.36       22.35      3.09 o 
  -5   5   3      133.73      105.72      5.14 o 
  -3   5   3       23.57       17.53      1.82 o 
  -1   5   3      194.71      174.90      5.28 o 
   1   5   3       56.45       60.81      3.16 o 
   3   5   3       12.41        6.91      1.82 o 
   5   5   3      411.62      456.35     11.98 o 
   7   5   3      635.45      685.68     20.36 o 
   9   5   3       17.16       15.59      3.13 o 
  11   5   3       10.03        6.25      7.40 o 
 -10   6   3        0.23        5.43      5.29 o 
  -8   6   3        6.06       12.02      3.69 o 
  -6   6   3        6.00       13.22      3.48 o 
  -4   6   3      818.66      951.28     32.25 o 
  -2   6   3      711.67      651.05     15.69 o 
   0   6   3       24.00       34.83      3.14 o 
   2   6   3       10.32       14.61      2.15 o 
   4   6   3       58.94       43.39      3.73 o 
   6   6   3       13.26        6.24      3.12 o 
   8   6   3        0.94        3.85      4.30 o 
  10   6   3       87.66       81.13      8.53 o 
  -9   7   3       14.55       14.27      3.24 o 
  -7   7   3      100.56       93.62      8.54 o 
  -5   7   3      156.66      132.65     10.92 o 
  -3   7   3        4.44        8.56      2.19 o 
  -1   7   3        7.34        4.59      1.84 o 
   1   7   3        5.20        8.43      1.95 o 
   3   7   3        3.57        8.81      2.87 o 
   5   7   3        0.28        5.00      2.74 o 
   7   7   3        0.49        3.65      2.50 o 
   9   7   3       21.30        8.25      8.41 o 
  -6   8   3       29.37       35.70      5.82 o 
  -4   8   3        9.41        9.70      3.76 o 
  -2   8   3       13.63       14.89      3.02 o 
   0   8   3      120.00      122.55      6.64 o 
   2   8   3       20.40       30.37      5.80 o 
   4   8   3        3.64        2.45      2.66 o 
   6   8   3        0.21        4.41      2.84 o 
  -3   9   3        0.03        2.83      3.05 o 
  -1   9   3       26.76       23.55     16.18 o 
   1   9   3       24.22       17.12      3.45 o 
   3   9   3        3.80        4.09      5.62 o 
 -14   0   4        1.38        8.28      4.09 o 
 -12   0   4       14.41       11.32      3.06 o 
 -10   0   4      211.01      200.94      8.77 o 
  -8   0   4     7923.57     8806.76    114.08 o 
  -6   0   4       17.15        8.99      2.39 o 
  -4   0   4     3995.02     3899.93     28.62 o 
  -2   0   4    18233.37    16238.78    164.14 o 
   0   0   4      558.22      505.77      4.67 o 
   2   0   4      427.25      414.65      5.95 o 
   4   0   4     3458.14     3261.65     25.16 o 
   6   0   4      827.01      701.45     13.45 o 
   8   0   4     1562.35     1835.71     34.21 o 
  10   0   4      504.73      567.29     11.13 o 
  12   0   4      119.41      124.21      9.85 o 
  14   0   4        0.18        4.47      4.11 o 
 -15   1   4        2.24        3.24      2.87 o 
 -13   1   4       61.79       56.99      4.09 o 
 -11   1   4       31.34       32.21      2.58 o 
  -9   1   4      525.16      584.55     10.77 o 
  -7   1   4      479.26      336.62      6.57 o 
  -5   1   4       21.29       17.09      1.49 o 
  -3   1   4      360.22      304.50      3.21 o 
  -1   1   4      822.84      802.89      5.58 o 
   1   1   4     2029.06     1972.42     17.74 o 
   3   1   4      860.79      675.34      6.18 o 
   5   1   4     1749.15     1792.28     17.00 o 
   7   1   4        8.94       11.12      2.96 o 
   9   1   4      267.07      270.36      8.64 o 
  11   1   4      490.24      483.28     15.89 o 
  13   1   4        0.19        1.57      2.42 o 
 -14   2   4        6.76       12.02      2.68 o 
 -12   2   4        2.66        1.01      2.92 o 
 -10   2   4       81.08       85.50      6.61 o 
  -8   2   4       33.26       36.14      3.09 o 
  -6   2   4     3656.33     3853.55     37.74 o 
  -4   2   4      413.25      398.40      5.45 o 
  -2   2   4     3569.93     3334.52     18.78 o 
   0   2   4      997.88      942.82      6.40 o 
   2   2   4      249.28      269.48      3.22 o 
   4   2   4       63.54       50.98      2.46 o 
   6   2   4     3598.14     3983.99     39.43 o 
   8   2   4      173.84      185.50      5.80 o 
  10   2   4       18.49       19.64      2.61 o 
  12   2   4        2.37        4.08      2.40 o 
  14   2   4        2.97        7.60      2.76 o 
 -13   3   4        6.28        8.83      3.58 o 
 -11   3   4      288.38      341.34     16.55 o 
  -9   3   4      244.06      266.38      8.52 o 
  -7   3   4       32.44       21.68      3.50 o 
  -5   3   4      866.91      890.70     11.57 o 
  -3   3   4      977.65      841.47      9.67 o 
  -1   3   4      217.25      181.75      3.34 o 
   1   3   4     1005.28     1153.67     18.19 o 
   3   3   4     2939.08     2990.47     26.05 o 
   5   3   4      184.99      176.29      4.94 o 
   7   3   4      683.99      701.60     16.71 o 
   9   3   4       40.09       33.43      3.27 o 
  11   3   4      283.61      264.05     13.84 o 
  13   3   4        0.70        2.52      2.76 o 
 -12   4   4        3.13        7.84      3.86 o 
 -10   4   4        6.87        7.37      4.20 o 
  -8   4   4      109.11      120.85      7.57 o 
  -6   4   4      956.79     1011.58     21.59 o 
  -4   4   4       42.05       51.12      2.99 o 
  -2   4   4      901.16      830.87     10.59 o 
   0   4   4      498.31      521.92      9.62 o 
   2   4   4      575.55      620.64     12.33 o 
   4   4   4      373.40      401.93      8.30 o 
   6   4   4      750.81      855.01     23.18 o 
   8   4   4       72.66       74.95      5.04 o 
  10   4   4        3.15        1.45      2.53 o 
  12   4   4       13.89        8.41      3.02 o 
 -11   5   4       72.84       66.12      6.47 o 
  -9   5   4      177.99      155.35     14.61 o 
  -7   5   4       28.38       20.56      2.82 o 
  -5   5   4      133.51      123.37      8.74 o 
  -3   5   4       21.85       33.04      2.66 o 
  -1   5   4      169.62      160.27      6.44 o 
   1   5   4      161.75      131.27      4.15 o 
   3   5   4      113.25      140.31      6.42 o 
   5   5   4        4.04        8.21      2.27 o 
   7   5   4        1.10        3.10      2.32 o 
   9   5   4       84.06       76.75      6.15 o 
  11   5   4      102.00       84.06      7.28 o 
 -10   6   4       70.69       70.76     14.61 o 
  -8   6   4      427.98      485.66     29.45 o 
  -6   6   4        5.64       15.00      4.44 o 
  -4   6   4       32.52       41.22      5.84 o 
  -2   6   4      426.82      452.20     12.53 o 
   0   6   4       69.33       63.40      3.71 o 
   2   6   4        5.77        5.08      1.66 o 
   4   6   4       63.42       53.26      4.59 o 
   6   6   4        0.24        6.68      2.40 o 
   8   6   4      142.89      160.23     11.78 o 
  10   6   4       39.54       30.07      6.15 o 
  -9   7   4       43.70       39.75      5.49 o 
  -7   7   4       40.09       43.94      6.18 o 
  -5   7   4      148.17      126.84     10.51 o 
  -3   7   4      122.92      125.58      8.72 o 
  -1   7   4        2.35        3.83      1.72 o 
   1   7   4        4.09        7.25      3.31 o 
   3   7   4        0.07        1.45      2.34 o 
   5   7   4       25.41       27.44      3.46 o 
   7   7   4       62.77       44.28      7.26 o 
   9   7   4        0.03        6.19      4.51 o 
  -6   8   4       26.59       28.40      3.98 o 
  -4   8   4        6.26        7.79      3.18 o 
  -2   8   4        2.79        2.93      2.22 o 
   0   8   4       38.76       38.74      3.39 o 
   2   8   4       27.76       24.24      3.33 o 
   4   8   4       19.79       16.03      3.02 o 
   6   8   4       83.22       91.30      6.76 o 
  -3   9   4        6.38        6.74      5.53 o 
  -1   9   4        1.14        7.68      3.79 o 
   1   9   4        1.71        5.11      3.60 o 
 -14   0   5       60.77       57.89      5.59 o 
 -12   0   5      233.62      213.75     14.79 o 
 -10   0   5     2639.39     2971.67     80.67 o 
  -8   0   5    11122.94    11993.16    221.29 o 
  -6   0   5      921.26      924.77     13.86 o 
  -4   0   5      358.88      274.85      9.31 o 
  -2   0   5      785.30      650.43      6.94 o 
   0   0   5     9361.88     8512.38    107.72 o 
   2   0   5        0.72        0.23      6.13 o 
   4   0   5     5638.98     6137.93     43.90 o 
   6   0   5     2057.76     2301.44     33.46 o 
   8   0   5        5.08        2.06      3.27 o 
  10   0   5      518.77      493.05     19.81 o 
  12   0   5       16.73       28.47      4.44 o 
  14   0   5        0.22        1.57      3.93 o 
 -15   1   5        0.98        0.03      3.41 o 
 -13   1   5       44.38       42.07      4.03 o 
 -11   1   5       99.28       83.15      3.92 o 
  -9   1   5      896.49     1013.76     18.92 o 
  -7   1   5        3.34        7.06      1.52 o 
  -5   1   5     1993.50     2229.18     21.30 o 
  -3   1   5     1436.79     1417.47      9.28 o 
  -1   1   5        8.85        8.72      1.10 o 
   1   1   5      222.42      263.74      6.14 o 
   3   1   5     5185.58     5401.53     29.54 o 
   5   1   5     1196.45     1328.06     13.08 o 
   7   1   5       72.20       82.35      3.51 o 
   9   1   5       48.86       55.99      3.68 o 
  11   1   5       16.70       14.51      2.73 o 
  13   1   5        0.87        2.66      2.50 o 
 -14   2   5       16.82       17.92      6.71 o 
 -12   2   5        5.95        7.65      3.10 o 
 -10   2   5      299.31      264.59      8.69 o 
  -8   2   5       53.97       54.16      2.90 o 
  -6   2   5      513.92      506.55      6.85 o 
  -4   2   5      166.03      184.73      6.18 o 
  -2   2   5      166.55      180.45      5.17 o 
   0   2   5      308.00      284.75      3.73 o 
   2   2   5       43.90       51.80      2.61 o 
   4   2   5      429.60      378.98      8.60 o 
   6   2   5      262.93      215.22      5.80 o 
   8   2   5       89.15       87.79      4.26 o 
  10   2   5      288.59      285.75     10.30 o 
  12   2   5        5.58       10.73      2.71 o 
  14   2   5       18.31       29.32      6.16 o 
 -13   3   5       14.94       10.06      6.30 o 
 -11   3   5       60.17       75.58      6.24 o 
  -9   3   5      234.76      251.18      8.25 o 
  -7   3   5      461.98      509.71      8.54 o 
  -5   3   5      542.49      506.81      8.43 o 
  -3   3   5     1514.49     1467.40     15.87 o 
  -1   3   5       17.88       26.65      2.25 o 
   1   3   5     6527.05     6737.50     60.48 o 
   3   3   5     1482.62     1629.44     15.60 o 
   5   3   5      813.64      814.09     14.89 o 
   7   3   5       92.88       93.78      5.09 o 
   9   3   5       36.70       41.47      3.37 o 
  11   3   5       29.75       18.32      3.47 o 
  13   3   5        0.13        1.07      3.08 o 
 -12   4   5        0.06        1.43      2.94 o 
 -10   4   5      182.32      195.45     11.39 o 
  -8   4   5       94.89       92.73      9.24 o 
  -6   4   5        0.43        3.04      3.48 o 
  -4   4   5       96.36      107.94      3.68 o 
  -2   4   5      103.30      155.48      4.52 o 
   0   4   5      171.73      218.62      4.66 o 
   2   4   5      173.57      222.65      4.68 o 
   4   4   5       72.72       59.42      2.50 o 
   6   4   5       94.29      110.92      7.88 o 
   8   4   5       60.41       52.13      4.75 o 
  10   4   5      106.61       83.70      5.89 o 
  12   4   5       15.32       10.95      3.21 o 
 -11   5   5        3.48        8.87      3.54 o 
  -9   5   5       54.74       66.83      6.30 o 
  -7   5   5        4.78        2.69      2.86 o 
  -5   5   5       11.25       13.56      2.29 o 
  -3   5   5        9.30        6.86      2.54 o 
  -1   5   5        0.91        0.74      1.66 o 
   1   5   5      206.56      256.31      6.70 o 
   3   5   5     1323.91     1418.99     24.49 o 
   5   5   5        6.40        6.51      2.06 o 
   7   5   5        0.00        0.40      1.92 o 
   9   5   5        8.66        4.56      2.43 o 
  11   5   5        3.95        5.12      3.10 o 
 -10   6   5      332.28      325.35     17.40 o 
  -8   6   5      560.17      636.66     53.17 o 
  -6   6   5      177.85      178.12     12.60 o 
  -4   6   5       66.33       58.45      4.57 o 
  -2   6   5       20.04       22.71      4.16 o 
   0   6   5       27.25       28.36      2.76 o 
   2   6   5       10.89        7.96      2.30 o 
   4   6   5      106.56      107.22      6.58 o 
   6   6   5      174.93      171.39      9.98 o 
   8   6   5        1.68        5.19      3.90 o 
  10   6   5       52.49       68.99      7.54 o 
  -9   7   5      147.36      133.15     11.56 o 
  -7   7   5        0.14        5.65      4.78 o 
  -5   7   5      120.33      119.56      9.39 o 
  -3   7   5       86.59       91.65      6.88 o 
  -1   7   5        9.83       13.62      2.15 o 
   1   7   5       23.14       17.32      1.75 o 
   3   7   5       11.16       10.94      2.50 o 
   5   7   5       17.33       28.12      4.01 o 
   7   7   5       46.09       41.79      5.11 o 
   9   7   5       15.30        9.86      3.37 o 
  -6   8   5        9.24       12.33      3.60 o 
  -4   8   5        0.58        4.79      3.54 o 
  -2   8   5        0.08        6.21      4.30 o 
   0   8   5        7.25        5.32      2.08 o 
   2   8   5        0.05        2.21      2.81 o 
   4   8   5        2.70        7.68      3.94 o 
   6   8   5        6.31        9.10      3.21 o 
  -1   9   5        2.20        3.08      3.51 o 
   1   9   5        0.47        8.65      7.67 o 
 -14   0   6       62.61       72.92      7.71 o 
 -12   0   6      441.46      426.27     25.86 o 
 -10   0   6      467.90      408.53     11.99 o 
  -8   0   6        7.94       16.42      5.61 o 
  -6   0   6     5023.73     5512.38     99.61 o 
  -4   0   6     5924.59     6237.39     54.73 o 
  -2   0   6      145.11      165.99      4.37 o 
   0   0   6      723.54      621.41      9.85 o 
   2   0   6     3129.31     2815.57     37.07 o 
   4   0   6     4982.72     5561.31     65.81 o 
   6   0   6     1701.79     1999.04     43.34 o 
   8   0   6      855.77      891.62     24.05 o 
  10   0   6       26.44       27.96      5.41 o 
  12   0   6       48.58       42.67      7.78 o 
  14   0   6        0.23        7.46      5.12 o 
 -15   1   6        7.09        8.74      5.57 o 
 -13   1   6       51.50       46.28      4.32 o 
 -11   1   6      787.68      718.78     20.21 o 
  -9   1   6      876.50      947.16     16.95 o 
  -7   1   6       91.84       70.67      2.86 o 
  -5   1   6       31.94       39.73      2.27 o 
  -3   1   6     6727.40     6996.10     69.56 o 
  -1   1   6      156.11      114.25      2.42 o 
   1   1   6     2824.86     3200.28     24.08 o 
   3   1   6      385.50      323.63      5.38 o 
   5   1   6      548.61      498.29     11.21 o 
   7   1   6       48.05       39.94      2.74 o 
   9   1   6      144.73      149.71      5.76 o 
  11   1   6       11.31        3.46      2.09 o 
  13   1   6        3.57        7.76      2.83 o 
 -14   2   6        4.22        6.43      3.85 o 
 -12   2   6        5.26        7.44      2.89 o 
 -10   2   6       86.75       81.12      4.82 o 
  -8   2   6      641.18      684.71     13.48 o 
  -6   2   6      244.00      188.77      6.06 o 
  -4   2   6        0.02        6.51      2.04 o 
  -2   2   6       58.75       43.45      1.65 o 
   0   2   6      623.43      578.69      5.80 o 
   2   2   6     3453.03     3537.18     23.85 o 
   4   2   6      225.32      365.16      7.78 o 
   6   2   6        0.00        3.40      1.56 o 
   8   2   6       65.37       48.14      3.70 o 
  10   2   6        3.44        2.48      1.61 o 
  12   2   6        6.35        7.48      2.66 o 
 -13   3   6       15.09       10.65      3.65 o 
 -11   3   6      164.53      180.16     11.62 o 
  -9   3   6      279.19      287.46      8.30 o 
  -7   3   6      155.88      138.76      7.67 o 
  -5   3   6      569.58      622.60      9.93 o 
  -3   3   6     2841.23     3220.58     35.10 o 
  -1   3   6      642.40      634.54      8.01 o 
   1   3   6      105.83      117.55      4.98 o 
   3   3   6      554.18      571.69      8.05 o 
   5   3   6     1243.31     1217.12     13.48 o 
   7   3   6      323.84      309.09     10.37 o 
   9   3   6       67.93       57.83      3.85 o 
  11   3   6      176.16      190.72      9.91 o 
  13   3   6       89.72      101.68      6.84 o 
 -12   4   6        5.70        2.82      3.73 o 
 -10   4   6       66.81       74.01      6.76 o 
  -8   4   6      163.73      179.71      8.46 o 
  -6   4   6       36.25       30.56      2.99 o 
  -4   4   6       54.65       42.24      3.82 o 
  -2   4   6      388.83      351.29      6.76 o 
   0   4   6      510.44      597.12      8.16 o 
   2   4   6      397.94      373.96      6.06 o 
   4   4   6        2.55        6.26      1.25 o 
   6   4   6        0.72        3.64      2.11 o 
   8   4   6      134.01      122.88      7.02 o 
  10   4   6        0.35        3.26      3.57 o 
  12   4   6       12.24       15.03      3.92 o 
 -11   5   6       80.67       89.34      7.00 o 
  -9   5   6       53.91       65.49      6.32 o 
  -7   5   6        0.47        0.00      3.02 o 
  -5   5   6        7.58        4.68      2.13 o 
  -3   5   6       64.91       80.53      4.42 o 
  -1   5   6       43.60       49.32      2.96 o 
   1   5   6       94.82      121.80      4.91 o 
   3   5   6      257.42      286.19      8.23 o 
   5   5   6      108.09      125.31      8.32 o 
   7   5   6        0.00        0.84      2.00 o 
   9   5   6       39.91       39.52      4.97 o 
  11   5   6       14.63       12.27      3.44 o 
 -10   6   6       62.07       58.69      6.66 o 
  -8   6   6        0.63        5.86      2.85 o 
  -6   6   6      343.40      344.74     20.02 o 
  -4   6   6      271.53      309.76     13.88 o 
  -2   6   6       46.20       34.26      3.12 o 
   0   6   6       20.40       11.07      2.69 o 
   2   6   6       28.14       29.58      2.82 o 
   4   6   6      177.38      182.20      8.20 o 
   6   6   6       94.68       97.10      7.55 o 
   8   6   6       62.98       58.97      5.31 o 
  10   6   6       16.25       14.07      4.05 o 
  -9   7   6      191.51      189.81     19.45 o 
  -7   7   6       40.70       41.10      8.47 o 
  -5   7   6       17.82       20.26      4.09 o 
  -3   7   6       83.46       93.97      7.20 o 
  -1   7   6        0.21        1.93      2.34 o 
   1   7   6       41.43       44.45      3.41 o 
   3   7   6      102.87       83.85      9.17 o 
   5   7   6        6.72        1.23      3.36 o 
   7   7   6        0.09        7.15      3.22 o 
  -6   8   6        0.78        8.88      3.22 o 
  -4   8   6        0.83        5.42      2.55 o 
  -2   8   6       23.97       20.95      3.62 o 
   0   8   6       57.12       45.42      3.39 o 
   2   8   6       68.27       60.76      4.80 o 
   4   8   6        0.28        0.56      2.25 o 
   6   8   6        8.07        2.96      3.41 o 
  -1   9   6        5.04       11.76      4.87 o 
 -14   0   7      109.58      119.36     13.02 o 
 -12   0   7      855.40      931.33     53.28 o 
 -10   0   7      924.38      842.35     18.51 o 
  -8   0   7      592.97      607.04     12.24 o 
  -6   0   7       24.57       18.48      3.44 o 
  -4   0   7    13531.13    13830.11    176.70 o 
  -2   0   7        3.83        0.00      1.93 o 
   0   0   7     6879.32     6372.33     60.23 o 
   2   0   7     8278.17     7891.78     54.98 o 
   4   0   7      528.26      450.11     14.05 o 
   6   0   7        0.62        7.12      6.24 o 
   8   0   7     1279.18     1319.79     38.17 o 
  10   0   7      124.24      151.04      9.68 o 
  12   0   7        1.02        0.00      3.60 o 
 -13   1   7        9.66        7.58      2.26 o 
 -11   1   7       44.33       37.00      3.15 o 
  -9   1   7      478.57      481.81     12.26 o 
  -7   1   7       84.37       51.80      2.90 o 
  -5   1   7      489.02      536.34      9.52 o 
  -3   1   7      347.47      353.60      4.27 o 
  -1   1   7     5611.32     5296.04     26.36 o 
   1   1   7      365.13      433.86      8.95 o 
   3   1   7       88.63      117.25      4.29 o 
   5   1   7        4.32        6.28      2.07 o 
   7   1   7      358.75      377.73      8.11 o 
   9   1   7       18.52       13.31      2.40 o 
  11   1   7      129.49      127.70      7.54 o 
  13   1   7        0.05        4.94      2.69 o 
 -14   2   7        1.00        6.13      2.98 o 
 -12   2   7        7.12        7.56      3.10 o 
 -10   2   7       30.81       27.24      3.11 o 
  -8   2   7       16.58       20.10      2.40 o 
  -6   2   7      420.17      464.83      8.68 o 
  -4   2   7     1616.94     1828.13     20.88 o 
  -2   2   7      572.56      639.63      7.15 o 
   0   2   7     3627.47     3700.57     27.05 o 
   2   2   7     3343.06     3371.79     35.31 o 
   4   2   7        4.50        2.80      1.91 o 
   6   2   7      222.29      199.45      5.22 o 
   8   2   7     1027.52     1009.18     21.72 o 
  10   2   7       87.68      103.83      6.90 o 
  12   2   7       18.80       17.09      4.48 o 
 -13   3   7        0.01        4.10      3.76 o 
 -11   3   7        1.33        0.00      2.37 o 
  -9   3   7      269.84      255.67      9.89 o 
  -7   3   7      239.82      244.62      6.70 o 
  -5   3   7        3.73        5.56      2.49 o 
  -3   3   7     2948.15     3079.55     32.49 o 
  -1   3   7     4168.30     4534.46     44.29 o 
   1   3   7      365.23      318.49      7.08 o 
   3   3   7     1958.66     2027.50     23.53 o 
   5   3   7       30.22       24.26      1.89 o 
   7   3   7       33.13       20.88      2.00 o 
   9   3   7       66.05       58.86      3.94 o 
  11   3   7       46.45       52.87      5.35 o 
  13   3   7       84.83       73.51      6.93 o 
 -12   4   7        4.24        0.00      3.29 o 
 -10   4   7       64.60       71.58     10.28 o 
  -8   4   7       31.05       28.05     10.73 o 
  -6   4   7      174.77      179.52      7.17 o 
  -4   4   7     1078.64     1181.49     16.55 o 
  -2   4   7       10.08       13.90      1.54 o 
   0   4   7      188.82      183.15      4.44 o 
   2   4   7        5.82        5.24      1.90 o 
   4   4   7       39.02       47.45      2.57 o 
   6   4   7       23.44       16.31      3.80 o 
   8   4   7      180.81      181.46      9.13 o 
  10   4   7      167.81      178.05     11.91 o 
  12   4   7        1.76        6.34      3.52 o 
 -11   5   7       10.65       12.84      4.62 o 
  -9   5   7      248.74      274.55     18.31 o 
  -7   5   7        9.42        7.15      2.59 o 
  -5   5   7        7.17        6.37      1.63 o 
  -3   5   7      128.48      131.28      6.07 o 
  -1   5   7      932.66      987.07     23.35 o 
   1   5   7      275.24      328.97      9.03 o 
   3   5   7        0.21        3.50      1.81 o 
   5   5   7      225.40      239.11     10.13 o 
   7   5   7       33.76       31.91      6.44 o 
   9   5   7       67.20       62.28      6.20 o 
  11   5   7       17.37        8.04      3.84 o 
 -10   6   7      172.94      196.42     14.95 o 
  -8   6   7        1.11        2.20      3.07 o 
  -6   6   7        1.37        1.72      2.63 o 
  -4   6   7      239.82      269.87     12.27 o 
  -2   6   7        2.99        5.27      1.91 o 
   0   6   7       75.37       65.33      3.72 o 
   2   6   7      357.66      318.78     10.92 o 
   4   6   7       89.49       79.82      4.83 o 
   6   6   7        0.18        5.50      5.32 o 
   8   6   7      159.38      161.28     12.92 o 
  10   6   7        8.53       12.77      3.67 o 
  -9   7   7       15.83       19.97      3.96 o 
  -7   7   7       40.59       42.52      4.54 o 
  -5   7   7       54.91       52.44      5.27 o 
  -3   7   7       13.51       18.44      3.36 o 
  -1   7   7        4.60        5.97      1.74 o 
   1   7   7        7.92        6.95      2.06 o 
   3   7   7       81.75       78.30      5.94 o 
   5   7   7       15.74       15.92      3.69 o 
   7   7   7       22.88       11.16      3.82 o 
  -6   8   7        2.99        9.30      2.78 o 
  -4   8   7       52.71       48.55      5.97 o 
  -2   8   7        0.55        6.87      3.25 o 
   0   8   7       28.10       28.86      4.10 o 
   2   8   7       31.20       29.51      3.42 o 
   4   8   7       23.71       23.68      3.84 o 
 -14   0   8        0.48        0.00      4.91 o 
 -12   0   8      229.18      225.30     17.45 o 
 -10   0   8       88.35       74.53      7.54 o 
  -8   0   8      332.92      327.34     10.47 o 
  -6   0   8      544.03      522.01     11.45 o 
  -4   0   8       57.26       31.16      2.56 o 
  -2   0   8     1111.60     1102.98     11.29 o 
   2   0   8     4871.73     5682.41     98.88 o 
   4   0   8     2463.26     2306.77     44.08 o 
   6   0   8      718.77      696.85     13.96 o 
   8   0   8        1.38        6.30      5.58 o 
  10   0   8        7.15        2.45      2.45 o 
  12   0   8        4.63        6.14      3.42 o 
 -13   1   8       16.73       21.03      3.67 o 
 -11   1   8       42.39       38.75      3.39 o 
  -9   1   8      130.26      134.16      5.57 o 
  -7   1   8      165.00      145.68      4.26 o 
  -5   1   8      449.91      509.30     10.41 o 
  -3   1   8       49.06       57.79      2.33 o 
  -1   1   8      897.90      908.23     11.58 o 
   1   1   8      202.56      180.86      3.92 o 
   3   1   8       29.26       39.15      3.05 o 
   5   1   8      728.04      766.43     10.81 o 
   7   1   8      492.43      508.88      9.93 o 
   9   1   8        1.49        5.64      1.95 o 
  11   1   8        4.79        1.98      1.22 o 
  13   1   8        5.09        5.78      3.08 o 
 -14   2   8        0.41        3.00      2.02 o 
 -12   2   8        1.16        4.28      2.40 o 
 -10   2   8      895.40      917.49     26.42 o 
  -8   2   8       76.21       77.56      4.57 o 
  -6   2   8        0.62        0.77      2.04 o 
  -4   2   8      548.53      475.97     11.19 o 
  -2   2   8      239.58      241.30      5.66 o 
   0   2   8      711.40      782.60      8.18 o 
   2   2   8      107.97      127.39      5.43 o 
   4   2   8      317.36      303.67      6.36 o 
   6   2   8        0.76        2.51      1.23 o 
   8   2   8       27.05       27.85      4.05 o 
  10   2   8       55.72       47.62      4.82 o 
  12   2   8        0.17        4.07      3.25 o 
 -13   3   8       24.96       18.90      3.19 o 
 -11   3   8       37.45       26.96      4.92 o 
  -9   3   8       55.23       52.82      4.50 o 
  -7   3   8      466.05      502.18     12.66 o 
  -5   3   8      216.65      231.48      6.55 o 
  -3   3   8       68.12       53.20      3.29 o 
  -1   3   8      225.41      225.70      5.84 o 
   1   3   8     1668.30     1786.69     21.11 o 
   3   3   8     1507.41     1543.44     26.06 o 
   5   3   8      111.64      123.28      4.47 o 
   7   3   8       31.78       13.97      3.75 o 
   9   3   8      106.99      103.15      7.26 o 
  11   3   8        1.40       11.53      3.71 o 
 -12   4   8        3.68        2.55      2.72 o 
 -10   4   8      394.67      393.22     22.59 o 
  -8   4   8      104.46       96.52      7.64 o 
  -6   4   8       47.94       41.51      3.04 o 
  -4   4   8      174.67      206.17      8.52 o 
  -2   4   8       47.90       59.71      3.24 o 
   0   4   8     1133.19     1256.46     19.53 o 
   2   4   8      300.77      333.34      5.91 o 
   4   4   8      571.33      609.72     12.73 o 
   6   4   8        0.58        3.17      2.84 o 
   8   4   8      408.78      436.41     19.06 o 
  10   4   8      164.38      146.99     11.58 o 
  12   4   8        1.71        5.42      4.99 o 
 -11   5   8       14.41       17.35      3.49 o 
  -9   5   8        1.52        5.53      3.70 o 
  -7   5   8        1.16        2.15      2.81 o 
  -5   5   8       53.25       59.49      4.96 o 
  -3   5   8      275.91      302.01      9.91 o 
  -1   5   8      619.27      668.55     21.17 o 
   1   5   8       94.18       91.55      3.89 o 
   3   5   8       27.06       25.25      2.67 o 
   5   5   8      172.25      188.74      9.34 o 
   7   5   8      161.86      146.11     10.84 o 
   9   5   8        4.05        7.66      7.31 o 
  11   5   8        1.90        0.00      3.25 o 
 -10   6   8        8.14        9.66      3.40 o 
  -8   6   8       12.31       14.22      3.39 o 
  -6   6   8       45.09       47.21      6.29 o 
  -4   6   8        5.18        0.77      2.08 o 
  -2   6   8       44.45       42.72      4.54 o 
   0   6   8       43.79       32.56      2.91 o 
   2   6   8      358.99      328.19      9.67 o 
   4   6   8       91.61       88.51      7.10 o 
   6   6   8       90.48       93.29      7.94 o 
   8   6   8       13.72        9.88      3.38 o 
  -9   7   8        0.11        6.77      3.28 o 
  -7   7   8        0.97        5.33      3.39 o 
  -5   7   8       29.67       19.76      3.46 o 
  -3   7   8        4.50        4.54      1.83 o 
  -1   7   8       93.28       74.61      5.20 o 
   1   7   8       29.81       19.90      2.67 o 
   3   7   8        0.01        3.43      4.10 o 
   5   7   8       49.14       34.23      3.32 o 
   7   7   8       20.00       15.77      3.59 o 
  -6   8   8        1.13        1.22      3.28 o 
  -4   8   8       19.71       19.11      4.16 o 
  -2   8   8        5.71        6.46      3.26 o 
   0   8   8       17.46        8.36      3.57 o 
   2   8   8       20.58       13.87      3.65 o 
   4   8   8        9.24       10.79      2.42 o 
 -14   0   9       91.57       62.06     19.40 o 
 -12   0   9      144.03      161.32     16.32 o 
 -10   0   9      211.94      218.29     10.23 o 
  -8   0   9      237.19      250.38     10.56 o 
  -6   0   9        9.17       12.50      2.07 o 
  -4   0   9      300.66      298.95     11.83 o 
  -2   0   9    19518.46    20285.51    296.26 o 
   0   0   9     1370.64     1394.08     34.50 o 
   2   0   9      233.96      176.08     20.98 o 
   4   0   9     3233.96     3672.84     67.41 o 
   6   0   9       15.40        1.54      3.38 o 
   8   0   9        8.63       15.49      3.72 o 
  10   0   9       33.70       34.17      4.28 o 
  12   0   9       19.94        9.81      3.46 o 
 -13   1   9       21.73       10.88      2.67 o 
 -11   1   9        0.36        3.34      2.14 o 
  -9   1   9      132.71      100.33      4.85 o 
  -7   1   9       54.63       52.91      3.05 o 
  -5   1   9     1311.85     1303.36     14.39 o 
  -3   1   9      179.70      197.89      5.27 o 
  -1   1   9      482.05      459.54      9.92 o 
   1   1   9     2034.78     2593.41     25.19 o 
   3   1   9     1506.52     1645.32     19.59 o 
   5   1   9        8.58        6.76      1.30 o 
   7   1   9        6.13       10.79      2.09 o 
   9   1   9       59.08       63.31      3.77 o 
  11   1   9        0.78        6.17      1.58 o 
  13   1   9        1.36        2.61      2.10 o 
 -14   2   9        1.44        1.70      3.19 o 
 -12   2   9        2.80        6.54      3.06 o 
 -10   2   9       63.98       57.92      4.19 o 
  -8   2   9       44.52       45.52      3.54 o 
  -6   2   9      243.43      244.86      6.02 o 
  -4   2   9     3524.22     3720.97     40.34 o 
  -2   2   9      538.79      434.12      9.37 o 
   0   2   9        8.45        5.13      1.69 o 
   2   2   9     1702.74     1618.54     19.05 o 
   4   2   9     1029.19     1049.34     13.95 o 
   6   2   9      156.28      123.20      3.78 o 
   8   2   9        1.57        0.02      1.27 o 
  10   2   9        2.12        3.01      2.14 o 
  12   2   9       40.61       49.45      5.87 o 
 -13   3   9        0.48        2.88      3.24 o 
 -11   3   9       24.64       18.26      4.28 o 
  -9   3   9      306.46      319.54     11.83 o 
  -7   3   9      623.01      665.29     19.44 o 
  -5   3   9     1555.00     1672.98     19.85 o 
  -3   3   9      151.57      134.27      3.53 o 
  -1   3   9     1751.12     1770.47     20.47 o 
   1   3   9     3590.42     3883.50     42.98 o 
   3   3   9        0.97        6.95      3.11 o 
   5   3   9        3.13        4.99      2.15 o 
   7   3   9     1289.80     1381.85     38.96 o 
   9   3   9      995.22     1074.57    106.05 o 
  11   3   9        3.01        2.60      3.70 o 
 -12   4   9        0.03       10.55      3.32 o 
 -10   4   9       45.97       52.43      5.28 o 
  -8   4   9       48.60       44.61      3.83 o 
  -6   4   9       74.64       88.85      5.06 o 
  -4   4   9      662.03      756.47     14.76 o 
  -2   4   9       35.44       42.23      2.29 o 
   0   4   9       51.39       74.49      3.85 o 
   2   4   9      661.91      616.92     12.40 o 
   4   4   9      107.25      101.15      5.61 o 
   6   4   9        5.35        4.68      4.17 o 
   8   4   9       34.66       29.24      5.57 o 
  10   4   9       36.00       21.85      4.07 o 
 -11   5   9        2.16        4.21      2.87 o 
  -9   5   9      117.59      125.20     10.61 o 
  -7   5   9        1.41        5.28      2.30 o 
  -5   5   9      146.69      139.29      8.16 o 
  -3   5   9      115.39      124.56      6.23 o 
  -1   5   9       67.88       76.50      4.14 o 
   1   5   9        4.92        5.99      1.76 o 
   3   5   9       21.56       16.74      3.11 o 
   5   5   9       24.02       17.97      3.39 o 
   7   5   9       18.90       18.08      9.59 o 
   9   5   9        0.00        0.00      3.04 o 
 -10   6   9       10.84       13.34      3.12 o 
  -8   6   9        0.19        4.50      4.44 o 
  -6   6   9       11.48        7.77      2.86 o 
  -4   6   9       16.18       18.32      2.55 o 
  -2   6   9      577.51      577.85     24.51 o 
   0   6   9      135.00      113.28      5.46 o 
   2   6   9        9.04        7.99      2.93 o 
   4   6   9      248.83      241.82     17.23 o 
   6   6   9       30.23       23.36      4.03 o 
   8   6   9        4.04        3.69      3.12 o 
  -7   7   9        9.49        8.20      3.43 o 
  -5   7   9        1.15        1.55      3.44 o 
  -3   7   9        9.57       10.36      2.88 o 
  -1   7   9       21.41       20.06      3.31 o 
   1   7   9      244.07      205.28     12.96 o 
   3   7   9       50.16       46.51      5.19 o 
   5   7   9        6.40        6.24      3.17 o 
   7   7   9       23.20       20.71      4.27 o 
  -6   8   9        1.15        7.75      2.94 o 
  -4   8   9       90.74       98.86      8.67 o 
  -2   8   9        7.92       10.15      4.02 o 
   0   8   9       20.04       17.92      5.44 o 
   2   8   9        7.46        9.51      2.81 o 
   4   8   9       11.85        1.97      2.15 o 
 -14   0  10       12.93        4.06      4.74 o 
 -12   0  10      207.05      186.42     16.97 o 
 -10   0  10       14.46       12.56      2.11 o 
  -8   0  10      188.02      220.26     12.76 o 
  -6   0  10        2.27        8.14      3.54 o 
  -4   0  10     2190.14     2191.80     30.97 o 
  -2   0  10      100.25      137.74      5.90 o 
   0   0  10     6758.39     7227.04    144.11 o 
   2   0  10     5514.33     5810.69     88.15 o 
   4   0  10       47.56       43.00      3.26 o 
   6   0  10      499.05      501.21     13.37 o 
   8   0  10      320.55      351.07     16.98 o 
  10   0  10       21.82       15.16      6.13 o 
  12   0  10        8.15        5.30      2.84 o 
 -13   1  10       20.58       11.07      2.91 o 
 -11   1  10        0.86        3.62      2.24 o 
  -9   1  10       26.42       21.05      2.55 o 
  -7   1  10        0.81        0.50      2.93 o 
  -5   1  10      730.03      697.56      8.96 o 
  -3   1  10      237.87      218.63      5.73 o 
  -1   1  10       14.57       22.15      2.73 o 
   1   1  10        0.66        0.00      2.88 o 
   3   1  10        0.00        0.00      2.86 o 
   5   1  10       52.92       48.19      2.36 o 
   7   1  10      158.71      145.40      5.54 o 
   9   1  10        1.95        2.27      2.67 o 
  11   1  10        4.39        2.56      1.46 o 
 -14   2  10       11.33        5.51      3.98 o 
 -12   2  10       76.11       69.09      5.24 o 
 -10   2  10       97.54      123.53      6.67 o 
  -8   2  10        1.94        7.28      2.50 o 
  -6   2  10        3.56        5.91      2.18 o 
  -4   2  10      181.85      204.39      5.52 o 
  -2   2  10     2414.88     2777.20     27.75 o 
   0   2  10      462.79      502.01      6.82 o 
   2   2  10      546.69      704.99     17.35 o 
   4   2  10      293.94      261.90      7.94 o 
   6   2  10      513.96      490.59     13.35 o 
   8   2  10      364.77      392.93     15.33 o 
  10   2  10        4.21        9.26      3.53 o 
  12   2  10       43.97       36.67      4.51 o 
 -13   3  10       11.30       15.14      4.37 o 
 -11   3  10      103.87      116.38      9.18 o 
  -9   3  10       24.64       32.16      3.82 o 
  -7   3  10      376.25      391.81     12.90 o 
  -5   3  10       12.74       21.14      2.73 o 
  -3   3  10      469.93      478.48      7.98 o 
  -1   3  10      661.46      631.99      9.04 o 
   1   3  10      739.24      696.63     12.01 o 
   3   3  10      241.77      242.62      7.74 o 
   5   3  10       14.18       11.35      3.13 o 
   7   3  10      330.12      332.02     12.33 o 
   9   3  10      323.12      338.15     21.01 o 
  11   3  10      118.54      117.06      8.67 o 
 -12   4  10       25.20       23.32      4.51 o 
 -10   4  10       40.11       54.11      5.59 o 
  -8   4  10       77.53       68.10      4.71 o 
  -6   4  10      103.83       96.06      6.58 o 
  -4   4  10      504.16      525.89     13.52 o 
  -2   4  10      102.51      100.14      3.86 o 
   0   4  10        0.79        8.61      2.19 o 
   2   4  10       86.41       75.23      4.14 o 
   4   4  10      281.76      264.46      6.93 o 
   6   4  10     1226.63     1367.83     42.02 o 
   8   4  10      107.71       84.13      8.02 o 
  10   4  10       29.39       44.75      8.77 o 
 -11   5  10        0.54        0.00      3.23 o 
  -9   5  10        6.65        7.43      5.64 o 
  -7   5  10       23.88       33.64      4.42 o 
  -5   5  10      524.49      505.73     18.23 o 
  -3   5  10       34.56       29.99      3.10 o 
  -1   5  10       51.61       43.10      3.70 o 
   1   5  10       35.57       39.72      3.61 o 
   3   5  10       27.58       17.65      4.33 o 
   5   5  10       73.30       75.00      7.89 o 
   7   5  10        4.01        1.55      3.37 o 
   9   5  10        4.67        7.90      2.60 o 
 -10   6  10        7.99        2.29      3.30 o 
  -8   6  10        3.66       11.68      3.34 o 
  -6   6  10        2.47       10.36      3.55 o 
  -4   6  10      188.06      194.57     13.82 o 
  -2   6  10        6.42        3.80      2.35 o 
   0   6  10      329.13      325.38     14.19 o 
   2   6  10      315.25      325.87     13.61 o 
   4   6  10        0.13        4.92      3.30 o 
   6   6  10       56.12       56.90      8.99 o 
   8   6  10       40.05       29.36      4.20 o 
  -7   7  10        8.61       10.18      2.95 o 
  -5   7  10        6.91        1.04      3.24 o 
  -3   7  10       18.99       13.56      2.75 o 
  -1   7  10        7.35        9.13      2.99 o 
   1   7  10        0.14        5.50      4.09 o 
   3   7  10        6.79       15.64      3.15 o 
   5   7  10       25.14       26.48      4.38 o 
   7   7  10       37.60       30.89      4.25 o 
  -4   8  10        9.50       10.24      3.77 o 
  -2   8  10       31.49       18.11      3.76 o 
   0   8  10        0.23        5.69      2.36 o 
   2   8  10       12.64        2.01      2.26 o 
 -14   0  11        8.52       18.40      6.04 o 
 -12   0  11        0.28       10.24      5.11 o 
 -10   0  11       29.04       31.31      3.31 o 
  -8   0  11        1.74        4.08      3.02 o 
  -6   0  11     5715.34     5995.46     77.41 o 
  -4   0  11      226.84      175.98     10.06 o 
  -2   0  11     1960.82     1996.53     30.87 o 
   0   0  11     4334.07     4631.97     92.51 o 
   2   0  11     3982.32     4017.54    147.31 o 
   4   0  11      510.21      520.67     10.36 o 
   6   0  11     2018.65     2179.90     77.59 o 
   8   0  11       80.41       71.27      7.76 o 
  10   0  11        6.93       12.11      4.06 o 
  12   0  11        8.35        7.25      3.82 o 
 -13   1  11        0.00        1.69      2.74 o 
 -11   1  11      126.43      107.81      7.19 o 
  -9   1  11       63.75       73.42      4.57 o 
  -7   1  11       31.48       29.93      2.52 o 
  -5   1  11       25.98       23.92      2.67 o 
  -3   1  11       15.80       29.84      2.12 o 
  -1   1  11      135.10      151.60      4.51 o 
   1   1  11      633.13      664.95      9.54 o 
   3   1  11      359.71      357.28      6.70 o 
   5   1  11       36.62       34.72      2.86 o 
   7   1  11     1023.88      980.26     13.54 o 
   9   1  11        1.53        1.78      1.95 o 
  11   1  11        0.42        3.55      3.08 o 
 -14   2  11       35.35       32.45     11.05 o 
 -12   2  11       27.74       28.72      4.15 o 
 -10   2  11       89.10       91.18      5.66 o 
  -8   2  11      354.22      349.84      7.21 o 
  -6   2  11       12.97       12.30      3.35 o 
  -4   2  11      340.10      394.01      7.80 o 
  -2   2  11      396.08      332.93      5.65 o 
   0   2  11       42.89       41.86      2.80 o 
   2   2  11     1271.99     1394.25     22.30 o 
   4   2  11      106.02      112.59      4.80 o 
   6   2  11      311.42      296.51      6.65 o 
   8   2  11        0.06        0.00      2.24 o 
  10   2  11        5.42       14.49      4.27 o 
  12   2  11        5.54        3.62      3.58 o 
 -13   3  11        0.00        3.42      3.16 o 
 -11   3  11      167.10      163.75     12.84 o 
  -9   3  11      139.50      128.36      7.18 o 
  -7   3  11       88.44       76.11      6.45 o 
  -5   3  11      664.38      633.36     13.11 o 
  -3   3  11     1819.78     1896.32     19.37 o 
  -1   3  11      249.11      222.71      4.54 o 
   1   3  11       54.02       66.28      3.68 o 
   3   3  11     1131.17     1232.21     28.85 o 
   5   3  11     2970.13     3296.92     28.81 o 
   7   3  11      912.43      851.66     33.54 o 
   9   3  11      317.05      303.69     19.22 o 
  11   3  11       94.67       88.97      6.76 o 
 -12   4  11       24.82       28.34      4.96 o 
 -10   4  11       48.28       51.32      5.52 o 
  -8   4  11       62.78       69.23      6.31 o 
  -6   4  11       98.10       97.76      5.28 o 
  -4   4  11       76.48       73.33      4.35 o 
  -2   4  11      303.46      286.18      7.72 o 
   0   4  11       40.89       52.79      2.84 o 
   2   4  11      509.32      523.59     14.58 o 
   4   4  11       35.20       55.62      5.15 o 
   6   4  11      530.39      508.25     18.94 o 
   8   4  11       24.85       21.55      4.29 o 
  10   4  11        4.16        6.94      2.79 o 
 -11   5  11        9.24        7.74      3.89 o 
  -9   5  11        7.65        9.30      2.99 o 
  -7   5  11        0.19        8.31      2.13 o 
  -5   5  11        5.06        8.93      2.03 o 
  -3   5  11       20.25       27.04      2.73 o 
  -1   5  11      230.22      241.14      5.56 o 
   1   5  11       91.20       80.76      4.73 o 
   3   5  11        9.50        6.52      2.78 o 
   5   5  11        0.86        5.43      3.20 o 
   7   5  11      167.93      170.22     12.08 o 
   9   5  11        0.84        0.84      2.69 o 
 -10   6  11       14.22       14.69      4.56 o 
  -8   6  11        6.10        4.42      2.66 o 
  -6   6  11      268.27      327.79     44.56 o 
  -4   6  11        2.17        6.75      2.70 o 
  -2   6  11       30.63       36.22      5.08 o 
   0   6  11      236.58      210.61     10.46 o 
   2   6  11       85.93       97.18      6.31 o 
   4   6  11       20.29       25.20      4.25 o 
   6   6  11       68.37       75.35      6.16 o 
   8   6  11        4.40       10.47      3.72 o 
  -7   7  11        3.00        4.12      2.92 o 
  -5   7  11       24.29       16.61      4.39 o 
  -3   7  11       55.43       44.86      7.10 o 
  -1   7  11        2.01        7.82      2.73 o 
   1   7  11       69.29       63.50      4.87 o 
   3   7  11        1.73        2.47      3.03 o 
   5   7  11        2.79        6.92      2.95 o 
  -4   8  11       27.57       29.92      4.99 o 
  -2   8  11        1.58       13.36      4.25 o 
   0   8  11        0.67        2.02      2.96 o 
   2   8  11       38.77       35.96      5.26 o 
 -14   0  12        0.28        5.20      5.28 o 
 -12   0  12       88.81      104.49      9.03 o 
 -10   0  12        0.00        0.26      2.03 o 
  -8   0  12      465.78      516.06      9.56 o 
  -6   0  12        6.51       12.74      2.79 o 
  -4   0  12     1982.43     2306.09     34.02 o 
  -2   0  12       43.58       41.88      3.16 o 
   0   0  12        2.10       13.54     12.75 o 
   2   0  12      211.27      158.47     13.71 o 
   4   0  12       31.20       24.78      2.69 o 
   6   0  12      760.64      754.61     13.48 o 
   8   0  12       15.09       15.44      3.44 o 
  10   0  12       11.81       11.91      4.65 o 
  12   0  12        4.91        9.62      3.79 o 
 -13   1  12        6.75       10.72      3.03 o 
 -11   1  12       11.99       10.08      2.34 o 
  -9   1  12      209.42      186.15      7.25 o 
  -7   1  12      224.72      252.75      6.85 o 
  -5   1  12      207.47      186.40      4.71 o 
  -3   1  12      651.18      684.77      8.90 o 
  -1   1  12     1490.64     1608.95     17.30 o 
   1   1  12     1494.39     1609.71     20.26 o 
   3   1  12      456.05      509.09      8.32 o 
   5   1  12       29.92       58.36      3.74 o 
   7   1  12       77.18       57.09      5.02 o 
   9   1  12       16.08       18.71      3.22 o 
  11   1  12      134.65      175.53     21.10 o 
 -12   2  12       33.35       34.37      4.27 o 
 -10   2  12        3.22        4.18      1.74 o 
  -8   2  12       10.39       11.56      3.20 o 
  -6   2  12      786.89      817.37     18.96 o 
  -4   2  12      491.93      490.45      7.14 o 
  -2   2  12      101.12       96.51      3.24 o 
   0   2  12      643.66      546.17      8.96 o 
   2   2  12       12.43        8.06      4.33 o 
   4   2  12       60.72       51.19      4.91 o 
   6   2  12      947.75     1045.20     30.31 o 
   8   2  12        5.72        6.54      2.65 o 
  10   2  12        3.97        2.97      4.46 o 
 -13   3  12       11.95        7.54      5.11 o 
 -11   3  12       49.36       44.54      6.33 o 
  -9   3  12        1.77        7.60      2.37 o 
  -7   3  12       54.50       68.00      5.02 o 
  -5   3  12       58.91       47.46      3.62 o 
  -3   3  12       45.95       36.88      2.29 o 
  -1   3  12        9.20        7.44      1.68 o 
   1   3  12      247.21      276.45     15.09 o 
   3   3  12      294.10      299.42     10.26 o 
   5   3  12     1114.89     1122.86     32.53 o 
   7   3  12      117.31      103.75      6.62 o 
   9   3  12        0.13        0.00      3.88 o 
  11   3  12       15.86       20.41      5.32 o 
 -12   4  12       40.52       42.38      5.44 o 
 -10   4  12       24.03       16.00      5.12 o 
  -8   4  12        6.51        6.71      2.24 o 
  -6   4  12       42.37       50.80      3.91 o 
  -4   4  12      116.05      124.55      5.27 o 
  -2   4  12      188.60      206.11      6.66 o 
   0   4  12       74.62       63.28      4.22 o 
   2   4  12      897.18     1017.06     11.56 o 
   4   4  12        0.52        3.93      2.50 o 
   6   4  12       27.72       19.41      3.54 o 
   8   4  12       22.59       18.29      4.00 o 
  10   4  12        0.43        3.81      3.12 o 
 -11   5  12        2.94        5.42      2.68 o 
  -9   5  12      118.45      100.85      8.33 o 
  -7   5  12        2.77        1.11      2.30 o 
  -5   5  12       77.29       66.61      5.91 o 
  -3   5  12        0.01        2.51      2.19 o 
  -1   5  12      374.04      340.94     11.74 o 
   1   5  12       56.40       59.21      4.06 o 
   3   5  12      280.56      269.96     12.27 o 
   5   5  12       47.52       65.52      6.42 o 
   7   5  12        4.89        4.21      4.53 o 
   9   5  12        0.16        0.00      4.44 o 
  -8   6  12       52.28       52.49      6.03 o 
  -6   6  12        6.74        6.86      4.22 o 
  -4   6  12      152.80      157.46     11.47 o 
  -2   6  12        0.46        4.58      2.31 o 
   0   6  12        0.64        2.02      2.12 o 
   2   6  12        9.99       10.43      2.95 o 
   4   6  12        5.94        6.98      3.56 o 
   6   6  12      143.31      147.28     10.15 o 
  -7   7  12        8.02        8.95      4.44 o 
  -5   7  12        0.18        9.03      3.06 o 
  -3   7  12       43.11       32.01      6.01 o 
  -1   7  12       60.64       42.05      4.39 o 
   1   7  12       22.05       21.06      3.18 o 
   3   7  12        0.50        4.13      2.92 o 
   5   7  12       10.03       10.04      3.23 o 
  -2   8  12        9.55        9.16      4.62 o 
   0   8  12        3.06        4.14      3.22 o 
 -12   0  13       26.99       15.22      9.19 o 
 -10   0  13      373.29      443.18     32.63 o 
  -8   0  13      266.11      229.29     14.65 o 
  -6   0  13       49.53       37.39      3.50 o 
  -4   0  13     2597.61     2840.02     39.17 o 
  -2   0  13       31.66       32.25      3.52 o 
   0   0  13      372.34      426.54     11.20 o 
   2   0  13     1166.94     1288.41     25.84 o 
   4   0  13      122.32      115.62      8.40 o 
   6   0  13        6.87       12.68      5.33 o 
   8   0  13       99.16      102.47     13.62 o 
  10   0  13      183.45      233.95     29.13 o 
 -13   1  13        0.82        0.94      2.96 o 
 -11   1  13        4.82        6.34      2.65 o 
  -9   1  13       12.19       10.89      2.89 o 
  -7   1  13        5.27        0.34      1.44 o 
  -5   1  13      437.97      420.16      8.43 o 
  -3   1  13       25.87       19.38      1.80 o 
  -1   1  13      333.60      305.99     12.71 o 
   1   1  13       16.64       17.09      2.48 o 
   3   1  13        1.17        4.18      2.58 o 
   5   1  13      101.53       57.38      5.31 o 
   7   1  13      917.76      933.71     26.35 o 
   9   1  13       13.62       15.54      2.38 o 
  11   1  13        2.03        8.72      4.75 o 
 -12   2  13       31.46       25.07      4.34 o 
 -10   2  13       18.42       19.89      3.29 o 
  -8   2  13      724.44      708.74     20.25 o 
  -6   2  13      342.97      362.02     10.36 o 
  -4   2  13        1.40        1.82      1.86 o 
  -2   2  13        0.08        1.63      1.80 o 
   0   2  13        8.61       12.29      3.00 o 
   2   2  13       38.19       26.66      2.81 o 
   4   2  13      190.45      151.27      6.75 o 
   6   2  13        0.80        0.00      2.73 o 
   8   2  13       40.19       47.47      4.42 o 
  10   2  13       41.64       34.54      4.17 o 
 -11   3  13        2.81        3.38      2.23 o 
  -9   3  13       66.62       64.79      5.06 o 
  -7   3  13      364.38      353.46     12.72 o 
  -5   3  13       76.58       77.71      6.00 o 
  -3   3  13        2.69        1.37      1.45 o 
  -1   3  13      256.48      233.19      5.49 o 
   1   3  13     2452.94     2626.76     55.65 o 
   3   3  13       70.97       67.30      7.39 o 
   5   3  13     1782.96     1907.27     51.82 o 
   7   3  13        2.76        0.71      2.13 o 
   9   3  13        0.10        0.09      3.11 o 
 -12   4  13        4.65        8.84      4.75 o 
 -10   4  13       23.37       17.53      3.50 o 
  -8   4  13      376.94      365.95     19.76 o 
  -6   4  13      248.18      252.71      9.65 o 
  -4   4  13       86.28       76.25      5.33 o 
  -2   4  13       31.85       34.52      2.94 o 
   0   4  13      358.11      401.22      9.28 o 
   2   4  13      264.04      282.55     10.59 o 
   4   4  13       38.01       37.78      3.89 o 
   6   4  13        0.04        1.97      2.39 o 
   8   4  13       30.18       32.45      4.35 o 
  10   4  13       16.47       20.77      3.84 o 
  -9   5  13        0.39        5.60      3.80 o 
  -7   5  13        1.25        0.72      2.49 o 
  -5   5  13      186.37      194.18     12.10 o 
  -3   5  13        8.36        7.09      2.33 o 
  -1   5  13       44.19       47.65      4.06 o 
   1   5  13        0.19        4.07      2.44 o 
   3   5  13        1.15        5.31      2.54 o 
   5   5  13       14.78       16.96      4.03 o 
   7   5  13      299.33      338.13     13.04 o 
  -8   6  13       72.52       66.53      6.49 o 
  -6   6  13        0.03        6.54      2.74 o 
  -4   6  13      189.50      193.08     11.44 o 
  -2   6  13      114.84       93.38      7.80 o 
   0   6  13        2.99        3.17      2.22 o 
   2   6  13        0.03        8.16      2.71 o 
   4   6  13        1.58        5.04      2.87 o 
   6   6  13       21.04       19.71      3.84 o 
  -5   7  13       18.06       16.22      5.00 o 
  -3   7  13        3.16        6.49      4.59 o 
  -1   7  13        0.07        2.20      2.88 o 
   1   7  13        0.47        7.25      3.27 o 
   3   7  13        5.34        7.98      2.96 o 
 -12   0  14       73.91       70.91      7.50 o 
 -10   0  14      174.76      182.53     15.87 o 
  -8   0  14      933.48      901.30     33.06 o 
  -6   0  14      262.45      286.17     10.29 o 
  -4   0  14      575.57      598.12     15.43 o 
  -2   0  14      242.31      178.57      8.51 o 
   0   0  14       20.21       20.28      3.20 o 
   2   0  14      234.49      205.35      9.93 o 
   4   0  14      993.84     1056.42     38.16 o 
   6   0  14      433.06      422.73     28.11 o 
   8   0  14        0.18        4.68      8.77 o 
  10   0  14       93.52       86.70     11.83 o 
 -13   1  14       25.46       29.00      4.08 o 
 -11   1  14       67.30       66.78      5.03 o 
  -9   1  14       31.40       25.04      3.58 o 
  -7   1  14      567.50      533.17     15.28 o 
  -5   1  14      330.07      330.80      8.29 o 
  -3   1  14        3.71        3.96      1.97 o 
  -1   1  14       23.63       19.46      1.75 o 
   1   1  14      127.87      131.35      5.42 o 
   3   1  14        0.58        4.54      2.64 o 
   5   1  14        4.40        2.86      1.99 o 
   7   1  14        0.02        0.00      2.80 o 
   9   1  14        9.00        6.04      2.44 o 
  11   1  14       18.66       20.56      4.89 o 
 -12   2  14        0.00        2.36      2.27 o 
 -10   2  14        9.97       17.22      3.77 o 
  -8   2  14      515.46      473.88     14.68 o 
  -6   2  14       42.17       45.34      4.17 o 
  -4   2  14      902.34      862.71     18.67 o 
  -2   2  14       15.27       11.78      2.17 o 
   0   2  14      410.51      374.37      9.24 o 
   2   2  14      205.26      207.98      6.91 o 
   4   2  14      848.34      863.67     23.09 o 
   6   2  14       58.08       53.29      4.49 o 
   8   2  14       19.43       16.20      3.47 o 
  10   2  14        0.01        6.11      3.66 o 
 -11   3  14       25.95       23.87      5.17 o 
  -9   3  14      116.85      101.62      6.57 o 
  -7   3  14       70.93       50.89      4.07 o 
  -5   3  14       79.07       92.70      5.10 o 
  -3   3  14       74.54       71.18      4.91 o 
  -1   3  14     3015.64     3382.68     71.10 o 
   1   3  14     1101.74     1041.38     18.11 o 
   3   3  14      115.66      119.40      7.79 o 
   5   3  14       27.13       21.62      4.44 o 
   7   3  14       63.08       63.09      5.65 o 
   9   3  14        8.80       12.19      3.60 o 
 -10   4  14        1.20        0.78      3.13 o 
  -8   4  14      300.96      294.86     15.69 o 
  -6   4  14       35.06       36.15      3.35 o 
  -4   4  14       83.62       82.72      5.42 o 
  -2   4  14      263.60      282.13     10.78 o 
   0   4  14      146.50      151.51      7.85 o 
   2   4  14      130.80      134.53      6.64 o 
   4   4  14      945.47     1086.81     36.43 o 
   6   4  14       83.55       88.61      6.12 o 
   8   4  14       42.04       45.55      5.52 o 
  -9   5  14        8.11        8.93      3.31 o 
  -7   5  14       12.51       20.97      3.75 o 
  -5   5  14       37.58       33.95      3.54 o 
  -3   5  14       82.65       90.82      6.96 o 
  -1   5  14        3.44        9.72      3.11 o 
   1   5  14      361.32      429.91     21.24 o 
   3   5  14        4.52        5.18      3.10 o 
   5   5  14       40.37       44.73      4.48 o 
   7   5  14        0.78        0.00      3.66 o 
  -8   6  14      145.45      150.74     14.04 o 
  -6   6  14       17.44       17.73      3.94 o 
  -4   6  14       70.91       56.76      9.50 o 
  -2   6  14        0.86        0.00      2.84 o 
   0   6  14        4.36        5.41      2.02 o 
   2   6  14        0.85        2.91      2.88 o 
   4   6  14       89.10       69.97      5.24 o 
   6   6  14       37.40       34.68      5.22 o 
  -5   7  14       27.72       17.74      4.34 o 
  -3   7  14       28.52       21.64      4.27 o 
  -1   7  14       48.50       52.83      5.29 o 
   1   7  14        2.44        0.75      3.49 o 
   3   7  14        0.01        2.23      2.54 o 
 -12   0  15       27.72       31.57      5.74 o 
 -10   0  15       20.06       31.37      6.50 o 
  -8   0  15     1133.11     1189.91     41.16 o 
  -6   0  15      127.16      136.18      5.74 o 
  -4   0  15      163.73      158.50      7.60 o 
  -2   0  15     2461.69     2558.31     73.78 o 
   0   0  15       15.71       40.09      5.14 o 
   2   0  15       55.01       35.40      6.82 o 
   4   0  15       20.99       45.43      7.67 o 
   6   0  15      151.78      147.27     14.41 o 
   8   0  15        0.45        4.45      4.30 o 
  10   0  15        1.05        1.51      4.81 o 
 -13   1  15        1.58        0.35      3.29 o 
 -11   1  15       12.43        9.03      3.27 o 
  -9   1  15       24.25       23.64      3.54 o 
  -7   1  15      419.69      369.10     11.97 o 
  -5   1  15      513.13      490.19      6.53 o 
  -3   1  15       48.86       50.95      2.90 o 
  -1   1  15       55.10       47.40      3.15 o 
   1   1  15      247.29      259.35      8.83 o 
   3   1  15      622.65      664.17     17.82 o 
   5   1  15       48.63       47.37      3.35 o 
   7   1  15       20.77       31.47      4.06 o 
   9   1  15        8.64        6.66      3.15 o 
 -12   2  15       40.37       44.13      6.19 o 
 -10   2  15      115.52      125.25      7.19 o 
  -8   2  15       92.56       80.47      5.11 o 
  -6   2  15       14.86       10.36      3.05 o 
  -4   2  15      257.20      253.31      5.94 o 
  -2   2  15     1561.76     1557.57     30.73 o 
   0   2  15      168.41      151.68      6.14 o 
   2   2  15        1.78        4.45      3.04 o 
   4   2  15        0.24        0.00      2.63 o 
   6   2  15       55.28       52.40      4.83 o 
   8   2  15       14.76       18.63      3.21 o 
  10   2  15        0.44        6.64      4.18 o 
 -11   3  15       18.01       13.43      4.28 o 
  -9   3  15       84.95       79.93      5.41 o 
  -7   3  15      480.14      510.53     22.35 o 
  -5   3  15       25.63       13.18      2.74 o 
  -3   3  15      346.62      372.86     11.22 o 
  -1   3  15      131.21      101.60      7.08 o 
   1   3  15     2438.25     2659.95     69.64 o 
   3   3  15      541.29      493.22     23.62 o 
   5   3  15      157.65      145.82      8.73 o 
   7   3  15       54.90       49.11      3.93 o 
   9   3  15        0.03        4.88      2.62 o 
 -10   4  15       66.50       65.80      5.88 o 
  -8   4  15        2.67        4.02      2.39 o 
  -6   4  15        1.83        8.35      2.38 o 
  -4   4  15      845.76      931.51     31.96 o 
  -2   4  15     1760.31     1924.11     56.50 o 
   0   4  15      111.45      120.99      6.62 o 
   2   4  15       17.40       22.43      3.66 o 
   4   4  15        1.26        0.00      2.85 o 
   6   4  15       40.19       45.35      4.76 o 
   8   4  15       21.39       14.51      3.10 o 
  -9   5  15        9.94        9.99      3.21 o 
  -7   5  15       87.56       83.48      5.52 o 
  -5   5  15      155.84      156.46      9.97 o 
  -3   5  15        0.86        3.00      2.55 o 
  -1   5  15       91.51       83.33      7.81 o 
   1   5  15       33.08       35.02      5.11 o 
   3   5  15       61.49       75.11      6.56 o 
   5   5  15        4.59        7.51      3.18 o 
   7   5  15       10.83        9.11      3.13 o 
  -8   6  15      110.95      101.43     12.01 o 
  -6   6  15       33.20       30.18      8.46 o 
  -4   6  15       72.91       65.94      7.18 o 
  -2   6  15      161.68      181.92     15.37 o 
   0   6  15        2.71        5.37      2.66 o 
   2   6  15       46.40       58.29      5.15 o 
   4   6  15        1.42        5.41      2.56 o 
  -3   7  15        4.86        8.84      3.80 o 
  -1   7  15        0.32        0.91      3.04 o 
   1   7  15       16.84       15.14      4.24 o 
 -12   0  16       25.07       26.55      6.53 o 
 -10   0  16       77.67       81.26      9.17 o 
  -8   0  16       27.06       12.13      4.89 o 
  -6   0  16      478.19      503.67     26.41 o 
  -4   0  16        7.39       12.64      3.85 o 
  -2   0  16      280.87      273.16     14.21 o 
   0   0  16      591.66      566.84     17.80 o 
   2   0  16      296.17      295.65     14.54 o 
   4   0  16      189.39      192.21     12.85 o 
   6   0  16      332.00      356.61     27.36 o 
   8   0  16        4.09       11.19      6.55 o 
  10   0  16       20.35       11.09      8.28 o 
 -11   1  16       21.61       18.10      3.80 o 
  -9   1  16        4.39        3.71      2.35 o 
  -7   1  16       20.14       16.75      2.75 o 
  -5   1  16       27.01       20.09      2.79 o 
  -3   1  16      653.48      654.07      8.07 o 
  -1   1  16      457.92      540.36     14.03 o 
   1   1  16      152.95      150.78      4.75 o 
   3   1  16      148.82       94.64      6.29 o 
   5   1  16      231.13      232.15     11.47 o 
   7   1  16        0.01        0.53      3.48 o 
   9   1  16        3.72        2.74      2.37 o 
 -12   2  16        4.62        5.41      3.13 o 
 -10   2  16        0.04        2.20      3.19 o 
  -8   2  16      115.70      111.50      7.63 o 
  -6   2  16      127.83      141.28      6.68 o 
  -4   2  16       12.28        6.89      2.08 o 
  -2   2  16      261.25      223.80      7.51 o 
   0   2  16      149.80      124.25      5.51 o 
   2   2  16        2.10        0.00      2.74 o 
   4   2  16      129.74      121.07      6.45 o 
   6   2  16        3.45        3.90      2.10 o 
   8   2  16       43.22       42.99      5.06 o 
 -11   3  16        0.95        0.00      2.85 o 
  -9   3  16       74.62       83.61      5.47 o 
  -7   3  16        5.23        6.88      2.99 o 
  -5   3  16     1571.81     1755.39     88.64 o 
  -3   3  16     3680.18     4062.02    113.64 o 
  -1   3  16      394.47      420.98     14.66 o 
   1   3  16      886.47      893.67     35.13 o 
   3   3  16       13.37        5.71      3.90 o 
   5   3  16       78.50       60.90      6.03 o 
   7   3  16        6.56        3.00      2.24 o 
   9   3  16       18.96       23.41      4.47 o 
 -10   4  16        1.13        2.10      3.08 o 
  -8   4  16      140.00      120.48      7.51 o 
  -6   4  16      170.82      184.04     11.19 o 
  -4   4  16        3.42        6.87      4.46 o 
  -2   4  16        1.15        0.00      3.49 o 
   0   4  16      479.49      490.79     19.35 o 
   2   4  16        1.09        6.20      2.63 o 
   4   4  16        7.67        2.64      2.60 o 
   6   4  16        0.39        5.57      3.38 o 
   8   4  16        0.08        0.00      2.81 o 
  -9   5  16        1.02        7.33      3.30 o 
  -7   5  16        0.71        3.62      3.19 o 
  -5   5  16       34.74       30.72      4.80 o 
  -3   5  16       44.73       39.45      4.68 o 
  -1   5  16       33.55       23.29      3.57 o 
   1   5  16        1.38        5.24      2.27 o 
   3   5  16       77.21       87.27      6.27 o 
   5   5  16       22.10       14.78      2.86 o 
  -6   6  16        9.23       12.43      4.75 o 
  -4   6  16        1.05        4.06      2.68 o 
  -2   6  16        3.60        4.49      3.23 o 
   0   6  16       55.74       49.95      9.24 o 
   2   6  16        1.27        4.56      2.55 o 
   4   6  16       12.10        8.15      3.05 o 
  -1   7  16       34.63       34.14      4.98 o 
 -12   0  17      104.31       85.09     16.42 o 
 -10   0  17       12.58       13.61      5.52 o 
  -8   0  17       11.79        1.62      7.13 o 
  -6   0  17        0.00        0.00      2.81 o 
  -4   0  17      277.82      322.27     13.57 o 
  -2   0  17     1107.09      997.78     44.40 o 
   0   0  17       93.46      140.70     12.93 o 
   2   0  17      162.84      132.92      9.56 o 
   4   0  17       70.08       66.95      7.87 o 
   6   0  17        9.58        3.90      2.85 o 
   8   0  17       35.73       41.44      7.10 o 
 -11   1  17        4.17        6.39      3.14 o 
  -9   1  17       20.86       24.16      3.81 o 
  -7   1  17      246.28      225.91     11.24 o 
  -5   1  17        2.85        4.03      2.19 o 
  -3   1  17       43.97       35.48      4.29 o 
  -1   1  17     1402.01     1469.63     45.88 o 
   1   1  17      237.36      212.56      8.05 o 
   3   1  17      217.81      195.24      7.38 o 
   5   1  17       55.33       53.61      5.97 o 
   7   1  17       50.53       59.85      6.97 o 
   9   1  17       32.83       41.82      6.50 o 
 -10   2  17        9.78       10.22      4.32 o 
  -8   2  17        7.22        9.50      2.69 o 
  -6   2  17       37.09       36.45      3.34 o 
  -4   2  17      321.08      330.91     10.16 o 
  -2   2  17      714.06      728.66     21.55 o 
   0   2  17      138.17      117.97      6.12 o 
   2   2  17       96.03       87.86      5.09 o 
   4   2  17       79.15       66.06      5.03 o 
   6   2  17        8.00       12.67      3.09 o 
   8   2  17        0.08        5.14      2.94 o 
 -11   3  17       19.56       18.89      3.64 o 
  -9   3  17       21.53       25.09      3.80 o 
  -7   3  17      275.75      266.59     14.82 o 
  -5   3  17       17.07       15.21      3.45 o 
  -3   3  17      354.01      387.88     21.63 o 
  -1   3  17       35.96       24.80      3.27 o 
   1   3  17      546.37      564.75     20.29 o 
   3   3  17        7.09        2.76      2.90 o 
   5   3  17        0.85        0.00      2.40 o 
   7   3  17        1.82        5.58      2.10 o 
 -10   4  17        6.58        7.38      2.97 o 
  -8   4  17       37.98       34.12      4.67 o 
  -6   4  17      217.14      197.94     10.82 o 
  -4   4  17      127.03      120.34      9.16 o 
  -2   4  17       94.52       96.94      7.96 o 
   0   4  17       62.96       60.06      4.74 o 
   2   4  17      145.52      175.57     10.65 o 
   4   4  17       13.86       14.96      4.45 o 
   6   4  17       17.40       15.21      3.23 o 
  -7   5  17       70.04       70.52      6.25 o 
  -5   5  17       28.07       26.92      3.64 o 
  -3   5  17       47.84       45.04      4.33 o 
  -1   5  17      150.80      155.87     10.11 o 
   1   5  17       76.27       99.24      6.82 o 
   3   5  17        1.28        5.10      2.54 o 
   5   5  17        2.82        2.02      3.21 o 
  -6   6  17        1.49        4.54      5.75 o 
  -4   6  17       31.33       27.87      3.85 o 
  -2   6  17      229.94      244.44     13.58 o 
   0   6  17        0.87        1.38      3.47 o 
   2   6  17       11.23       11.86      3.80 o 
 -10   0  18       29.66       25.75      5.21 o 
  -8   0  18       17.56       11.14      9.26 o 
  -6   0  18      130.35      134.96     18.87 o 
  -4   0  18       47.60       42.13      4.68 o 
  -2   0  18     1468.19     1444.29     52.09 o 
   0   0  18       62.44       61.11      8.46 o 
   2   0  18      740.38      775.46     42.06 o 
   4   0  18       46.07       23.79      8.55 o 
   6   0  18       76.98      122.05     12.86 o 
   8   0  18       18.89       22.39     11.41 o 
 -11   1  18        4.76        1.16      4.48 o 
  -9   1  18        1.38        5.28      3.25 o 
  -7   1  18       68.31       69.01      5.22 o 
  -5   1  18       42.60       38.16      2.97 o 
  -3   1  18      105.35       97.25      5.77 o 
  -1   1  18      257.02      227.26     10.58 o 
   1   1  18       93.82       77.71      4.48 o 
   3   1  18       14.46        6.62      3.61 o 
   5   1  18       13.55       23.87      3.55 o 
   7   1  18        3.36        3.93      3.44 o 
 -10   2  18       33.90       39.07      5.74 o 
  -8   2  18        7.98        6.29      2.64 o 
  -6   2  18        0.33        6.58      2.79 o 
  -4   2  18        8.27        7.00      2.87 o 
  -2   2  18      510.40      510.24     18.39 o 
   0   2  18      170.34      169.36      7.87 o 
   2   2  18       26.03       17.54      3.90 o 
   4   2  18       78.99       68.50      5.59 o 
   6   2  18       15.04       14.99      4.10 o 
   8   2  18        7.04        7.52      3.07 o 
  -9   3  18      183.18      198.05     12.44 o 
  -7   3  18      275.80      301.71     20.01 o 
  -5   3  18       57.70       56.06      4.70 o 
  -3   3  18      272.18      287.10     17.82 o 
  -1   3  18       62.04       48.84      5.25 o 
   1   3  18       69.80       63.04      5.02 o 
   3   3  18       18.60        9.22      3.13 o 
   5   3  18       21.48       31.91      3.42 o 
   7   3  18       46.85       46.86      6.39 o 
  -8   4  18        1.71        6.35      2.52 o 
  -6   4  18       15.36       10.68      3.84 o 
  -4   4  18       32.24       31.24      4.87 o 
  -2   4  18      168.29      168.00     11.14 o 
   0   4  18       35.53       41.74      5.16 o 
   2   4  18       10.35        7.47      2.64 o 
   4   4  18        2.63        8.71      3.34 o 
   6   4  18       11.33        7.03      2.81 o 
  -7   5  18       24.31       24.32      3.85 o 
  -5   5  18        0.26        9.35      2.90 o 
  -3   5  18       81.50       83.44      6.85 o 
  -1   5  18      135.95      150.32      9.22 o 
   1   5  18       23.66       28.43      3.90 o 
   3   5  18        2.08        5.21      2.55 o 
  -4   6  18        3.28        3.09      2.61 o 
  -2   6  18       97.68       93.31      8.71 o 
   0   6  18        5.94        8.25      3.66 o 
 -10   0  19        0.22        0.00      4.22 o 
  -8   0  19       16.98       13.04      7.70 o 
  -6   0  19        5.10        8.27      3.36 o 
  -4   0  19        4.78        4.54      2.25 o 
  -2   0  19      104.23       88.91      8.76 o 
   0   0  19        5.89        1.57      5.04 o 
   2   0  19       19.26       14.49     10.53 o 
   4   0  19       21.06       19.76     11.22 o 
   6   0  19        3.29        2.35      8.23 o 
   8   0  19        0.18       13.14      3.81 o 
  -9   1  19       11.42       13.74      3.63 o 
  -7   1  19        0.11        5.58      2.58 o 
  -5   1  19       57.63       59.98      4.87 o 
  -3   1  19      114.70      120.44      6.13 o 
  -1   1  19        9.66       15.96      3.15 o 
   1   1  19      215.67      212.20     10.71 o 
   3   1  19       75.30      109.84      8.28 o 
   5   1  19       24.29       40.30      5.23 o 
   7   1  19       10.68        9.67      8.03 o 
 -10   2  19       31.52       39.03      5.71 o 
  -8   2  19       12.86       17.14      3.28 o 
  -6   2  19        0.22        2.22      2.10 o 
  -4   2  19       32.66       22.33      4.32 o 
  -2   2  19       12.87       15.87      4.24 o 
   0   2  19       24.72       18.21      3.90 o 
   2   2  19       83.84       83.78      5.93 o 
   4   2  19       10.25        6.88      3.05 o 
   6   2  19        0.02        2.95      2.80 o 
  -9   3  19       28.87       28.08      3.62 o 
  -7   3  19      164.53      186.44      6.53 o 
  -5   3  19       82.11       92.42      7.48 o 
  -3   3  19        6.84       10.06      3.51 o 
  -1   3  19       55.68       41.70      4.19 o 
   1   3  19        4.43        7.13      3.40 o 
   3   3  19       35.50       37.93      3.65 o 
   5   3  19       11.88       12.07      5.26 o 
  -8   4  19        6.21       10.25      3.02 o 
  -6   4  19       60.96       62.34      6.34 o 
  -4   4  19       43.47       34.14      4.26 o 
  -2   4  19       81.52       84.92      6.36 o 
   0   4  19       12.78       11.97      2.92 o 
   2   4  19        9.64       14.83      3.71 o 
   4   4  19       11.80        6.47      2.87 o 
  -5   5  19        0.06        3.59      2.57 o 
  -3   5  19        8.97        7.75      2.69 o 
  -1   5  19       31.89       29.49      5.41 o 
   1   5  19       12.08        9.54      4.20 o 
   3   5  19        0.11        0.00      3.09 o 
 -10   0  20        1.40        2.66      5.99 o 
  -8   0  20        5.02        6.09      4.60 o 
  -6   0  20       11.83       11.06      3.62 o 
  -4   0  20        0.60        3.70      2.79 o 
  -2   0  20       33.74       24.78      3.86 o 
   0   0  20      149.49      184.21     16.53 o 
   2   0  20       81.09      139.42     12.94 o 
   4   0  20       70.40       65.63      8.07 o 
   6   0  20       51.00       49.26      8.52 o 
  -9   1  20        0.03        0.00      2.80 o 
  -7   1  20       27.39       29.06      3.43 o 
  -5   1  20       74.02       63.63      5.07 o 
  -3   1  20        9.11        9.12      2.70 o 
  -1   1  20       35.16       26.26      3.96 o 
   1   1  20       32.09       35.01      4.92 o 
   3   1  20        0.42        0.00      3.37 o 
   5   1  20        0.11        7.02      2.30 o 
  -8   2  20        0.98        4.04      3.02 o 
  -6   2  20        0.03        1.80      3.03 o 
  -4   2  20       26.62       33.60      4.53 o 
  -2   2  20       24.90       28.38      4.34 o 
   0   2  20        9.32        8.06      2.52 o 
   2   2  20       19.89       13.33      5.31 o 
   4   2  20       25.87       25.87      4.35 o 
   6   2  20        4.58        8.86      3.89 o 
  -7   3  20      385.60      387.19     49.34 o 
  -5   3  20      159.52      168.29      7.83 o 
  -3   3  20        6.25        3.31      2.81 o 
  -1   3  20        7.69        3.97      2.75 o 
   1   3  20        6.15        8.79      2.64 o 
   3   3  20       94.80      114.05      7.29 o 
   5   3  20        5.33       10.68      3.46 o 
  -6   4  20        6.94       14.06      3.91 o 
  -4   4  20       16.08       14.11      2.93 o 
  -2   4  20       33.74       33.28      4.00 o 
   0   4  20        3.30        9.79      2.55 o 
   2   4  20       18.78       20.54      3.14 o 
   4   4  20        0.62        5.30      4.17 o 
  -3   5  20       23.20       21.28      3.90 o 
  -1   5  20        0.99        5.18      2.62 o 
   1   5  20       10.21       14.10      3.76 o 
  -8   0  21        0.03        0.00      9.53 o 
  -6   0  21        0.92        3.61      4.14 o 
  -4   0  21        9.67        7.16      2.96 o 
  -2   0  21      188.86      181.36     14.63 o 
   0   0  21        2.31        1.72      4.46 o 
   2   0  21       16.02       24.65      6.20 o 
   4   0  21       65.67       63.82     10.43 o 
   6   0  21        0.22        0.00      4.74 o 
  -9   1  21        0.47        8.17      3.69 o 
  -7   1  21        4.32        7.44      2.70 o 
  -5   1  21      190.98      221.74     11.99 o 
  -3   1  21        3.66        4.45      2.38 o 
  -1   1  21       10.69        7.76      3.57 o 
   1   1  21        3.25        3.41      3.47 o 
   3   1  21        0.01        7.59      4.52 o 
   5   1  21        0.31        0.00      3.26 o 
  -8   2  21       37.76       40.34      6.04 o 
  -6   2  21       48.28       52.29      6.19 o 
  -4   2  21        3.23        2.56      3.15 o 
  -2   2  21       12.31       11.36      2.84 o 
   0   2  21       45.71       49.86      4.24 o 
   2   2  21        1.07        7.03      3.76 o 
   4   2  21       79.53       88.61      6.96 o 
  -7   3  21        0.58        5.44      3.36 o 
  -5   3  21       41.12       46.76      4.80 o 
  -3   3  21       21.03       31.80      6.23 o 
  -1   3  21       49.64       37.36      4.21 o 
   1   3  21       21.68       35.83      4.02 o 
   3   3  21       24.53       36.26      4.71 o 
  -4   4  21       13.15       14.55      2.96 o 
  -2   4  21       16.22       15.60      3.36 o 
   0   4  21        8.37        3.09      2.95 o 
   2   4  21       20.53       22.63      7.49 o 
  -8   0  22       17.27       18.79      6.03 o 
  -6   0  22      197.78      222.16     36.11 o 
  -4   0  22      112.33      131.84      8.62 o 
  -2   0  22       49.29       59.87     14.93 o 
   0   0  22      114.65      156.71     12.34 o 
   2   0  22      109.44       99.57     10.18 o 
   4   0  22       27.60       36.67      9.26 o 
  -7   1  22        0.01        7.34      4.05 o 
  -5   1  22       33.99       35.73      4.87 o 
  -3   1  22        0.94        2.31      2.11 o 
  -1   1  22       24.90       34.72      5.84 o 
   1   1  22        4.21        5.69      4.07 o 
   3   1  22       96.03      110.53      7.13 o 
  -6   2  22       81.16       92.18     10.95 o 
  -4   2  22       15.05       12.30      3.20 o 
  -2   2  22       20.03       21.90      4.08 o 
   0   2  22        2.08        0.60      3.01 o 
   2   2  22        4.77       14.22      3.66 o 
  -5   3  22        7.58        6.48      3.90 o 
  -3   3  22        1.46        8.54      3.05 o 
  -1   3  22       28.86       21.30      3.29 o 
   1   3  22        6.81       11.89      4.53 o 
  -6   0  23       48.30       48.62     11.19 o 
  -4   0  23        0.06        0.00      8.50 o 
  -2   0  23       49.94       48.92     12.53 o 
   0   0  23       14.74       22.40      6.17 o 
   2   0  23        4.71        3.16      4.66 o 
  -5   1  23       81.14      102.87     12.02 o 
  -3   1  23        0.15        5.28      3.69 o 
  -1   1  23       14.39       17.53      3.62 o 
   1   1  23        6.04        2.46      3.25 o 
  -4   2  23       52.17       53.90      5.98 o 
  -2   2  23        3.67        9.81      4.34 o 
   0   2  23       83.39       76.81      6.05 o 
  -4   0  24       20.87       35.28     10.75 o 
  -2   0  24       36.03       29.68      5.90 o 
   0   0  24        1.69        3.84      4.79 o 
  -3   1  24       19.48       25.89      5.53 o 
  -1   1  24        1.65        9.31      7.55 o 
                                                 
